# Supplementary material for: Picks in the Fabric of a Polyploidy Complex: Integrative Species Delimitation in the Tetraploid Leucanthemum Mill. (Compositae, Anthemideae) Representatives
Source: Biology (Basel). 2023 Feb 10;12(2):288. doi: 10.3390/biology12020288 (PMC9953438; doi:10.3390/biology12020288)
Supplement: Supplementary file 1 [file biology-12-00288-s001.zip]

Archive with 7 entries (7 files):
- ES01.xlsx
- ES02.xlsx
- ES03.xlsx
- ES04.pdf
- ES05.pdf
- ES06.pdf
- ES07.pdf
