# Supplementary material for: Picks in the Fabric of a Polyploidy Complex: Integrative Species Delimitation in the Tetraploid Leucanthemum Mill. (Compositae, Anthemideae) Representatives
Source: Biology (Basel). 2023 Feb 10;12(2):288. doi: 10.3390/biology12020288 (PMC9953438; doi:10.3390/biology12020288)
Supplement: Supplementary file 1 [file biology-12-00288-s001.zip › ES01.xlsx]

## Sheet: Sheet 1 - ES9
ES01. Herbarium specimens (in the Berlin Botanical Museum; B) used for morphological analyses.
Taxon	Voucher ID
L. cantabricum	B100383669
L. cantabricum	B100413752
L. cantabricum	B100420789
L. cantabricum	B100420790
L. cantabricum	B100420791
L. cantabricum	B100420792
L. cantabricum	B100420795
L. cantabricum	B100480329
L. cantabricum	B100484045
L. cantabricum	B100484046
L. cantabricum	B100484050
L. cantabricum	B100484051
L. cantabricum	B100484052
L. cantabricum	B100484133
L. cantabricum	B100484134
L. cantabricum	B100484135
L. cantabricum	B100484136
L. cantabricum	B100484137
L. cantabricum	B100484138
L. cantabricum	B100484139
L. cantabricum	B100484140
L. cantabricum	B100484194
L. cantabricum	B100484706
L. cantabricum	B100484707
L. cantabricum	B100484708
L. cantabricum	B100484709
L. cantabricum	B100484710
L. cantabricum	B100484711
L. cantabricum	B100484712
L. cantabricum	B100484713
L. cantabricum	B100484714
L. cantabricum	B100484715
L. cantabricum	B100484716
L. cantabricum	B100484717
L. cantabricum	B100484718
L. cantabricum	B100484719
L. cantabricum	B100484720
L. cantabricum	B100484721
L. cantabricum	B100484722
L. cantabricum	B100484724
L. cantabricum	B100484725
L. cantabricum	B100484726
L. cantabricum	B100484727
L. cantabricum	B100484728
L. cantabricum	B100484729
L. cantabricum	B100484730
L. cantabricum	B100484731
L. cantabricum	B100484733
L. cantabricum	B100484734
L. cantabricum	B100484735
L. cantabricum	B100484737
L. cantabricum	B100484738
L. cantabricum	B100484739
L. cantabricum	B100484740
L. cantabricum	B100484741
L. cantabricum	B100484742
L. cantabricum	B100484743
L. cantabricum	B100484744
L. cantabricum	B100484745
L. cantabricum	B100484746
L. cantabricum	B100484749
L. cantabricum	B100484750
L. cantabricum	B100484751
L. cantabricum	B100484752
L. cantabricum	B100484896
L. cantabricum	B100529059
L. cantabricum	B100529060
L. cantabricum	B100603419
L. corunense	B100420784
L. corunense	B100484982
L. corunense	B101196004
L. crassifolium	B100413737
L. crassifolium	B100413740
L. crassifolium	B100420793
L. crassifolium	B100420794
L. crassifolium	B100484141
L. crassifolium	B100484142
L. crassifolium	B100484143
L. crassifolium	B100484144
L. crassifolium	B100484145
L. crassifolium	B100484146
L. crassifolium	B100484147
L. crassifolium	B100484148
L. crassifolium	B100484149
L. crassifolium	B100484701
L. crassifolium	B100484702
L. crassifolium	B100484703
L. crassifolium	B100484704
L. crassifolium	B100484705
L. crassifolium	B100513992
L. crassifolium	B100513993
L. crassifolium	B100513994
L. crassifolium	B100513995
L. crassifolium	B100513996
L. crassifolium	B100513997
L. crassifolium	B100513998
L. crassifolium	B100513999
L. crassifolium	B100770058
L. delarbrei subsp. delarbrei	B100420785
L. delarbrei subsp. delarbrei	B100420852
L. delarbrei subsp. delarbrei	B100484911
L. delarbrei subsp. delarbrei	B100516956
L. delarbrei subsp. delarbrei	B100605486
L. delarbrei subsp. delarbrei	B100605487
L. delarbrei subsp. delarbrei	B100605488
L. delarbrei subsp. delarbrei	B100605489
L. delarbrei subsp. delarbrei	B100605490
L. delarbrei subsp. delarbrei	B100605491
L. delarbrei subsp. delarbrei	B100775828
L. delarbrei subsp. delarbrei	B101154577
L. delarbrei subsp. ruscinonense	B100386786
L. delarbrei subsp. ruscinonense	B100386788
L. delarbrei subsp. ruscinonense	B100464656
L. delarbrei subsp. ruscinonense	B100464658
L. delarbrei subsp. ruscinonense	B100464659
L. delarbrei subsp. ruscinonense	B100474626
L. delarbrei subsp. ruscinonense	B100484634
L. delarbrei subsp. ruscinonense	B100486690
L. delarbrei subsp. ruscinonense	B100486691
L. delarbrei subsp. ruscinonense	B100486693
L. delarbrei subsp. ruscinonense	B100486700
L. delarbrei subsp. ruscinonense	B100512444
L. delarbrei subsp. ruscinonense	B100550224
L. delarbrei subsp. ruscinonense	B100550225
L. delarbrei subsp. ruscinonense	B100550226
L. delarbrei subsp. ruscinonense	B101196001
L. ircutianum subsp. ircutianum	B100010038
L. ircutianum subsp. ircutianum	B100010713
L. ircutianum subsp. ircutianum	B100019296
L. ircutianum subsp. ircutianum	B100020988
L. ircutianum subsp. ircutianum	B100051051
L. ircutianum subsp. ircutianum	B100054874
L. ircutianum subsp. ircutianum	B100059054
L. ircutianum subsp. ircutianum	B100059055
L. ircutianum subsp. ircutianum	B100059056
L. ircutianum subsp. ircutianum	B100059057
L. ircutianum subsp. ircutianum	B100059058
L. ircutianum subsp. ircutianum	B100059059
L. ircutianum subsp. ircutianum	B100059060
L. ircutianum subsp. ircutianum	B100059061
L. ircutianum subsp. ircutianum	B100059062
L. ircutianum subsp. ircutianum	B100059063
L. ircutianum subsp. ircutianum	B100059064
L. ircutianum subsp. ircutianum	B100059066
L. ircutianum subsp. ircutianum	B100059068
L. ircutianum subsp. ircutianum	B100059069
L. ircutianum subsp. ircutianum	B100059070
L. ircutianum subsp. ircutianum	B100059071
L. ircutianum subsp. ircutianum	B100059072
L. ircutianum subsp. ircutianum	B100059073
L. ircutianum subsp. ircutianum	B100080874
L. ircutianum subsp. ircutianum	B100094845
L. ircutianum subsp. ircutianum	B100107545
L. ircutianum subsp. ircutianum	B100109295
L. ircutianum subsp. ircutianum	B100109298
L. ircutianum subsp. ircutianum	B100109302
L. ircutianum subsp. ircutianum	B100109305
L. ircutianum subsp. ircutianum	B100109495
L. ircutianum subsp. ircutianum	B100109887
L. ircutianum subsp. ircutianum	B100109895
L. ircutianum subsp. ircutianum	B100109896
L. ircutianum subsp. ircutianum	B100109900
L. ircutianum subsp. ircutianum	B100115618
L. ircutianum subsp. ircutianum	B100115620
L. ircutianum subsp. ircutianum	B100115621
L. ircutianum subsp. ircutianum	B100115622
L. ircutianum subsp. ircutianum	B100115623
L. ircutianum subsp. ircutianum	B100115624
L. ircutianum subsp. ircutianum	B100149561
L. ircutianum subsp. ircutianum	B100149562
L. ircutianum subsp. ircutianum	B100187625
L. ircutianum subsp. ircutianum	B100206785
L. ircutianum subsp. ircutianum	B100206981
L. ircutianum subsp. ircutianum	B100306375
L. ircutianum subsp. ircutianum	B100306377
L. ircutianum subsp. ircutianum	B100308721
L. ircutianum subsp. ircutianum	B100341290
L. ircutianum subsp. ircutianum	B100351547
L. ircutianum subsp. ircutianum	B100370946
L. ircutianum subsp. ircutianum	B100484074
L. ircutianum subsp. ircutianum	B100484075
L. ircutianum subsp. ircutianum	B100484076
L. ircutianum subsp. ircutianum	B100484081
L. ircutianum subsp. ircutianum	B100484082
L. ircutianum subsp. ircutianum	B100484083
L. ircutianum subsp. ircutianum	B100484084
L. ircutianum subsp. ircutianum	B100484085
L. ircutianum subsp. ircutianum	B100484087
L. ircutianum subsp. ircutianum	B100484088
L. ircutianum subsp. ircutianum	B100484089
L. ircutianum subsp. ircutianum	B100484090
L. ircutianum subsp. ircutianum	B100484091
L. ircutianum subsp. ircutianum	B100484092
L. ircutianum subsp. ircutianum	B100484093
L. ircutianum subsp. ircutianum	B100484094
L. ircutianum subsp. ircutianum	B100484095
L. ircutianum subsp. ircutianum	B100484096
L. ircutianum subsp. ircutianum	B100484097
L. ircutianum subsp. ircutianum	B100484098
L. ircutianum subsp. ircutianum	B100484099
L. ircutianum subsp. ircutianum	B100484101
L. ircutianum subsp. leucolepis	B100109886
L. ircutianum subsp. leucolepis	B100109888
L. ircutianum subsp. leucolepis	B100109889
L. ircutianum subsp. leucolepis	B100206984
L. ircutianum subsp. leucolepis	B100206985
L. ircutianum subsp. leucolepis	B100206986
L. ircutianum subsp. leucolepis	B100206987
L. ircutianum subsp. leucolepis	B100206990
L. ircutianum subsp. leucolepis	B100206992
L. ircutianum subsp. leucolepis	B100215403
L. ircutianum subsp. leucolepis	B100215404
L. ircutianum subsp. leucolepis	B100215406
L. ircutianum subsp. leucolepis	B100215411
L. ircutianum subsp. leucolepis	B100345626
L. ircutianum subsp. leucolepis	B100345628
L. ircutianum subsp. leucolepis	B100345630
L. ircutianum subsp. leucolepis	B100345631
L. ircutianum subsp. leucolepis	B100345632
L. ircutianum subsp. leucolepis	B100345656
L. ircutianum subsp. leucolepis	B100346612
L. ircutianum subsp. leucolepis	B100346613
L. ircutianum subsp. leucolepis	B100346614
L. ircutianum subsp. leucolepis	B100346645
L. ircutianum subsp. leucolepis	B100350200
L. ircutianum subsp. leucolepis	B100388416
L. ircutianum subsp. leucolepis	B100420796
L. ircutianum subsp. leucolepis	B100420798
L. ircutianum subsp. leucolepis	B100420799
L. ircutianum subsp. leucolepis	B100420823
L. ircutianum subsp. leucolepis	B100420825
L. ircutianum subsp. leucolepis	B100420827
L. ircutianum subsp. leucolepis	B100420853
L. ircutianum subsp. leucolepis	B100420854
L. ircutianum subsp. leucolepis	B100464093
L. ircutianum subsp. leucolepis	B100464094
L. ircutianum subsp. leucolepis	B100486714
L. ircutianum subsp. leucolepis	B100486717
L. ircutianum subsp. leucolepis	B100512486
L. meridionale	B100458572
L. meridionale	B100464096
L. meridionale	B100486677
L. meridionale	B100486678
L. meridionale	B100486679
L. meridionale	B100550157
L. pseudosylvaticum	B100107162
L. pseudosylvaticum	B100220045
L. pseudosylvaticum	B100220046
L. pseudosylvaticum	B100413743
L. pseudosylvaticum	B100413745
L. pseudosylvaticum	B100413775
L. pseudosylvaticum	B100413777
L. pseudosylvaticum	B100413780
L. pseudosylvaticum	B100413783
L. pseudosylvaticum	B100413784
L. pseudosylvaticum	B100413785
L. pseudosylvaticum	B100413786
L. pseudosylvaticum	B100413787
L. pseudosylvaticum	B100413788
L. pseudosylvaticum	B100413789
L. pseudosylvaticum	B100413790
L. pseudosylvaticum	B100420800
L. pseudosylvaticum	B100420801
L. pseudosylvaticum	B100471432
L. pseudosylvaticum	B100484159
L. pseudosylvaticum	B100484160
L. pseudosylvaticum	B100484161
L. pseudosylvaticum	B100484162
L. pseudosylvaticum	B100484163
L. pseudosylvaticum	B100484164
L. pseudosylvaticum	B100484165
L. pseudosylvaticum	B100484166
L. pseudosylvaticum	B100484169
L. pseudosylvaticum	B100484171
L. pseudosylvaticum	B100484981
L. pseudosylvaticum	B100512474
L. pseudosylvaticum	B100512476
L. pseudosylvaticum	B100512477
L. pseudosylvaticum	B100512478
L. pseudosylvaticum	B100512479
L. pseudosylvaticum	B100512481
L. pseudosylvaticum	B100512483
L. pseudosylvaticum	B100512484
L. pseudosylvaticum	B100512485
L. pseudosylvaticum	B100715397
