# Supplementary material for: Picks in the Fabric of a Polyploidy Complex: Integrative Species Delimitation in the Tetraploid Leucanthemum Mill. (Compositae, Anthemideae) Representatives
Source: Biology (Basel). 2023 Feb 10;12(2):288. doi: 10.3390/biology12020288 (PMC9953438; doi:10.3390/biology12020288)
Supplement: Supplementary file 1 [file biology-12-00288-s001.zip › ES02.xlsx]

## Sheet: Sheet 1 - tetraploids_collectio
ES02. Specimen collection locations used for ENM and calculation of geographical overlap.
taxon	lon	lat
L. cantabricum	-4.62111	43.2608
L. cantabricum	-2.03833	43.2058
L. cantabricum	-2.2	43.3
L. cantabricum	-5.02083	43.1067
L. cantabricum	-1.10389	42.9897
L. cantabricum	-1.36833	42.8372
L. cantabricum	-1.40028	43.3128
L. cantabricum	-2.56472	43.0522
L. cantabricum	-8.1	43.4
L. cantabricum	-3.67639	42.6442
L. cantabricum	-4.56139	43.3822
L. cantabricum	-2.13306	43.2819
L. cantabricum	-6.77194	43.5586
L. cantabricum	-5.81667	43.4
L. cantabricum	-2.56444	43.0519
L. cantabricum	-2.35	43.2833
L. cantabricum	-2.26028	43.2494
L. cantabricum	-2.35583	43.0975
L. cantabricum	-2.74917	43.0883
L. cantabricum	-2.81944	43.1442
L. cantabricum	-6.11333	43.3972
L. cantabricum	-4.01667	43.3833
L. cantabricum	-7.29667	42.4756
L. cantabricum	-7.55056	42.0108
L. cantabricum	-0.383333	43.3
L. cantabricum	-2.08306	43.0444
L. cantabricum	-1.28972	43.2908
L. cantabricum	-6.42389	43.2856
L. cantabricum	-6.415	43.3119
L. cantabricum	-6.41472	43.335
L. cantabricum	-2.19694	43.2931
L. cantabricum	-4.06556	43.3114
L. cantabricum	-1.94306	43.2361
L. cantabricum	-3.78694	43.4842
L. cantabricum	-4.07139	43.2969
L. cantabricum	-3.55	43.4167
L. cantabricum	-3.55	43.4167
L. cantabricum	-3.47528	43.3922
L. cantabricum	-1.98333	43.2833
L. cantabricum	-2.36056	43.1397
L. cantabricum	-2.46667	43.1167
L. cantabricum	-3.91556	43.2667
L. cantabricum	-4.35111	43.2939
L. cantabricum	-1.39861	43.2425
L. cantabricum	-5.03556	43.1628
L. cantabricum	-2.75	43.3833
L. cantabricum	-4.53333	43.3667
L. cantabricum	-5.83972	43.6367
L. cantabricum	-0.555	43.0761
L. cantabricum	-0.557778	42.8189
L. cantabricum	-4.2825	43.3186
L. cantabricum	-3.88333	43.0833
L. cantabricum	-5.75	43
L. cantabricum	-1.51583	42.9714
L. cantabricum	-4.18333	43.1167
L. cantabricum	-6.27889	43.5781
L. cantabricum	-4.93333	43.3667
L. cantabricum	-5.32	43.3653
L. cantabricum	-1.48583	43.1986
L. cantabricum	-6.2375	43.5864
L. cantabricum	-5.32	43.3653
L. cantabricum	-3.46056	43.4389
L. cantabricum	-7.98333	43.65
L. cantabricum	-5.71667	43.3667
L. cantabricum	-3.71444	43.2606
L. cantabricum	-2	43.0667
L. cantabricum	-4.50583	43.3756
L. cantabricum	-3.89972	43.11
L. cantabricum	-3.50222	43.4467
L. cantabricum	-3.45306	43.4422
L. cantabricum	-7.90472	43.67
L. cantabricum	-4.86806	43.4422
L. cantabricum	-3.23333	43.3833
L. cantabricum	-6.26667	43.4
L. cantabricum	-4.60889	43.365
L. cantabricum	-2.11667	43.1333
L. cantabricum	-3.00972	42.9972
L. cantabricum	-1.11667	42.9667
L. cantabricum	-2.37167	43.1175
L. cantabricum	-2.3	42.9167
L. cantabricum	-2.53778	43.0139
L. cantabricum	-2.51778	43.0242
L. cantabricum	-2.53278	43.0075
L. cantabricum	-4	43.3667
L. cantabricum	-3.51667	43.3667
L. cantabricum	-5.76667	43.3833
L. cantabricum	-2.14833	43.2433
L. cantabricum	-3.7	43.3
L. crassifolium	-1.91611	43.3244
L. crassifolium	-2.12667	43.29
L. crassifolium	-2.16444	43.2883
L. crassifolium	-2.22806	43.3103
L. crassifolium	-1.96889	43.3328
L. crassifolium	-1.97917	43.3125
L. crassifolium	-1.79722	43.3878
L. crassifolium	-1.99028	43.3267
L. crassifolium	-1.79139	43.3625
L. crassifolium	-1.72833	43.3817
L. crassifolium	-2.3425	43.3019
L. crassifolium	-1.86694	43.3669
L. crassifolium	-2.22806	43.3103
L. crassifolium	-2.94472	43.4336
L. crassifolium	-4.03583	43.4242
L. crassifolium	-1.85194	43.3739
L. crassifolium	-4.38583	43.3914
L. crassifolium	-4.05111	43.4367
L. crassifolium	-4.34917	43.4028
L. crassifolium	-2.93333	43.4333
L. crassifolium	-3.78611	43.4886
L. crassifolium	-3.78778	43.4806
L. crassifolium	-4.34583	43.4047
L. crassifolium	-4.04556	43.4439
L. crassifolium	-2.93333	43.4167
L. crassifolium	-3.80806	43.4608
L. crassifolium	-1.86694	43.3669
L. crassifolium	-1.46667	43.5
L. crassifolium	-5.85	43.65
L. crassifolium	-1.56667	43.4833
L. crassifolium	-1.76667	43.35
L. crassifolium	-1.46667	43.5
L. crassifolium	-1.46667	43.5
L. crassifolium	-5.84389	43.6578
L. crassifolium	-5.96278	43.575
L. crassifolium	-4.015	43.4431
L. crassifolium	-6.53306	43.5475
L. crassifolium	-4.03583	43.4242
L. crassifolium	-3.78972	43.4853
L. crassifolium	-3.80806	43.4608
L. crassifolium	-3.78972	43.4853
L. crassifolium	-3.44139	43.4383
L. crassifolium	-3.17611	43.3553
L. crassifolium	-4.21306	43.3875
L. crassifolium	-4.20944	43.3992
L. crassifolium	-2.16667	43.2667
L. crassifolium	-4.38583	43.3914
L. crassifolium	-3.67472	43.4769
L. crassifolium	-4.03583	43.4242
L. crassifolium	-5.84389	43.6578
L. crassifolium	-1.56083	43.4822
L. crassifolium	-5.85	43.65
L. crassifolium	-4.35	43.4
L. crassifolium	-2.19667	43.2994
L. crassifolium	-1.47444	43.4933
L. crassifolium	-3.45306	43.4633
L. crassifolium	-1.66444	43.3994
L. crassifolium	-4.4	43.3958
L. crassifolium	-1.6625	43.3997
L. crassifolium	-1.47444	43.4933
L. crassifolium	-1.47444	43.4933
L. crassifolium	-1.47444	43.4933
L. crassifolium	-1.47444	43.4933
L. crassifolium	-1.55861	43.4831
L. crassifolium	-1.56083	43.4822
L. crassifolium	-1.66444	43.3994
L. crassifolium	-1.56083	43.4822
L. crassifolium	-1.56083	43.4822
L. crassifolium	-1.56083	43.4822
L. crassifolium	-1.75167	43.3803
L. crassifolium	-1.56083	43.4822
L. crassifolium	-3.03222	43.3758
L. crassifolium	-2.81139	43.4278
L. crassifolium	-3.02028	43.3206
L. crassifolium	-1.98444	43.3208
L. crassifolium	-2.35389	43.2956
L. crassifolium	-2.25472	43.3028
L. crassifolium	-2.385	43.3069
L. crassifolium	-1.99889	43.3217
L. crassifolium	-1.56083	43.4822
L. crassifolium	-2.5	43.3667
L. crassifolium	-1.98333	43.3167
L. crassifolium	-3.72611	43.4672
L. crassifolium	-2.45	43.3333
L. crassifolium	-2.49528	43.3667
L. crassifolium	-1.63722	43.4117
L. crassifolium	-4.34583	43.4047
L. crassifolium	-2.33333	43.3
L. crassifolium	-4.10083	43.4144
L. crassifolium	-4.35	43.4
L. crassifolium	-4.34611	43.4022
L. crassifolium	-3.01667	43.35
L. crassifolium	-2.78333	43.4333
L. crassifolium	-1.91667	43.3333
L. crassifolium	-5.84389	43.6578
L. crassifolium	-2.2	43.3
L. crassifolium	-2.39583	43.3125
L. crassifolium	-1.63722	43.4117
L. crassifolium	-2.46444	43.3378
L. crassifolium	-4.39806	43.3858
L. crassifolium	-6.46528	43.5611
L. crassifolium	-2.20444	43.3033
L. crassifolium	-3.41778	43.4125
L. crassifolium	-1.91667	43.3167
L. crassifolium	-3.8	43.45
L. crassifolium	-5.78333	43.6167
L. crassifolium	-2.16667	43.2667
L. crassifolium	-3.8	43.4833
L. delarbrei subsp. ruscinonense	3	42.5
L. delarbrei subsp. ruscinonense	2.3075	43.3361
L. delarbrei subsp. ruscinonense	2.3775	43.3589
L. delarbrei subsp. ruscinonense	2.36667	43.35
L. delarbrei subsp. ruscinonense	2.385	43.3278
L. delarbrei subsp. ruscinonense	2.30167	42.3803
L. delarbrei subsp. ruscinonense	2.75028	42.4119
L. delarbrei subsp. ruscinonense	2.74611	42.4217
L. delarbrei subsp. ruscinonense	2.2	43.3
L. delarbrei subsp. ruscinonense	2.39889	43.2744
L. delarbrei subsp. ruscinonense	3.31528	43.7342
L. delarbrei subsp. ruscinonense	2.35	43.3667
L. delarbrei subsp. ruscinonense	2.49839	43.6236
L. delarbrei subsp. ruscinonense	3.32825	43.7384
L. delarbrei subsp. ruscinonense	2.72667	42.4228
L. delarbrei subsp. ruscinonense	2.27694	42.4008
L. delarbrei subsp. ruscinonense	2.95	43.5667
L. delarbrei subsp. ruscinonense	2.27694	42.4008
L. delarbrei subsp. ruscinonense	2.74778	42.4186
L. delarbrei subsp. ruscinonense	2.93417	42.5225
L. delarbrei subsp. ruscinonense	2.95306	42.5308
L. delarbrei subsp. ruscinonense	2.93417	42.5561
L. delarbrei subsp. ruscinonense	2.49528	42.4525
L. delarbrei subsp. ruscinonense	2.49528	42.4525
L. delarbrei subsp. ruscinonense	3.02222	42.5458
L. delarbrei subsp. ruscinonense	3.01194	42.5011
L. delarbrei subsp. delarbrei	2.8125	45.5364
L. delarbrei subsp. delarbrei	2.74611	45.0569
L. delarbrei subsp. delarbrei	2.8	45.5333
L. delarbrei subsp. delarbrei	2.8	45.5333
L. delarbrei subsp. delarbrei	2.8125	45.5369
L. delarbrei subsp. delarbrei	2.81278	45.5286
L. delarbrei subsp. delarbrei	2.62833	45.1244
L. delarbrei subsp. delarbrei	2.68472	45.105
L. delarbrei subsp. delarbrei	2.95	45.7667
L. delarbrei subsp. delarbrei	2.75	45.05
L. delarbrei subsp. delarbrei	2.8	45.5167
L. delarbrei subsp. delarbrei	2.78056	45.0525
L. delarbrei subsp. delarbrei	2.64194	45.1106
L. delarbrei subsp. delarbrei	2.68528	45.1036
L. delarbrei subsp. delarbrei	2.66667	45.1
L. delarbrei subsp. delarbrei	2.71944	45.1003
L. delarbrei subsp. delarbrei	2.81139	45.5286
L. delarbrei subsp. delarbrei	2.8	45.5333
L. delarbrei subsp. delarbrei	2.7475	45.0567
L. delarbrei subsp. delarbrei	2.81389	45.5283
L. delarbrei subsp. delarbrei	2.77278	45.0533
L. delarbrei subsp. delarbrei	2.8	45.5333
L. ircutianum subsp. ircutianum	9.13389	47.6736
L. ircutianum subsp. ircutianum	7.16667	50.95
L. ircutianum subsp. ircutianum	8.16667	50.4167
L. ircutianum subsp. ircutianum	9.06667	48.2167
L. ircutianum subsp. ircutianum	10.0333	51.15
L. ircutianum subsp. ircutianum	9.91667	51.2167
L. ircutianum subsp. ircutianum	9.95	51.2333
L. ircutianum subsp. ircutianum	7.33333	50.7333
L. ircutianum subsp. ircutianum	13.3417	48.7333
L. ircutianum subsp. ircutianum	12.85	48.975
L. ircutianum subsp. ircutianum	8.57583	50.2528
L. ircutianum subsp. ircutianum	8.01167	48.0625
L. ircutianum subsp. ircutianum	9.02472	47.7564
L. ircutianum subsp. ircutianum	9.83333	51.2
L. ircutianum subsp. ircutianum	13.9333	50.85
L. ircutianum subsp. ircutianum	12.6214	47.8133
L. ircutianum subsp. ircutianum	12	48.9833
L. ircutianum subsp. ircutianum	10.0406	51.1539
L. ircutianum subsp. ircutianum	8.25	49.4
L. ircutianum subsp. ircutianum	10.8833	45.8667
L. ircutianum subsp. ircutianum	12.1333	49
L. ircutianum subsp. ircutianum	11.3033	47.5297
L. ircutianum subsp. ircutianum	12.05	51.85
L. ircutianum subsp. ircutianum	8.25	50.2
L. ircutianum subsp. ircutianum	11	50.3833
L. ircutianum subsp. ircutianum	11.3167	50.9833
L. ircutianum subsp. ircutianum	10.7167	50.5833
L. ircutianum subsp. ircutianum	10.35	47.05
L. ircutianum subsp. ircutianum	2.13333	43.9167
L. ircutianum subsp. ircutianum	6.98333	50.0667
L. ircutianum subsp. ircutianum	12.3311	47.7172
L. ircutianum subsp. ircutianum	7.11667	50.0167
L. ircutianum subsp. ircutianum	7.33333	50.7333
L. ircutianum subsp. ircutianum	10.1386	47.5817
L. ircutianum subsp. ircutianum	10.9739	47.6583
L. ircutianum subsp. ircutianum	11.3964	47.6758
L. ircutianum subsp. ircutianum	10.0611	47.51
L. ircutianum subsp. ircutianum	10.3706	47.5842
L. ircutianum subsp. ircutianum	10.1594	47.4339
L. ircutianum subsp. ircutianum	10.0369	47.56
L. ircutianum subsp. ircutianum	10.2331	47.475
L. ircutianum subsp. ircutianum	11.2375	47.4769
L. ircutianum subsp. ircutianum	10.19	47.695
L. ircutianum subsp. ircutianum	14.15	47.8167
L. ircutianum subsp. ircutianum	10.1358	47.6128
L. ircutianum subsp. ircutianum	5.56667	50.5833
L. ircutianum subsp. ircutianum	7.88333	46.2833
L. ircutianum subsp. ircutianum	7.11028	46.2511
L. ircutianum subsp. ircutianum	12.7667	47.0667
L. ircutianum subsp. ircutianum	10.0844	47.6486
L. ircutianum subsp. ircutianum	11.3556	47.5428
L. ircutianum subsp. ircutianum	7.93333	47.55
L. ircutianum subsp. ircutianum	10.3883	47.5117
L. ircutianum subsp. ircutianum	10.1311	47.56
L. ircutianum subsp. ircutianum	10.0519	47.7672
L. ircutianum subsp. ircutianum	11.0606	47.6436
L. ircutianum subsp. ircutianum	11.2783	47.465
L. ircutianum subsp. ircutianum	11.0044	47.6631
L. ircutianum subsp. ircutianum	11.1153	47.5917
L. ircutianum subsp. ircutianum	11.1331	47.5522
L. ircutianum subsp. ircutianum	11.9167	47.6333
L. ircutianum subsp. ircutianum	13.3681	51.6144
L. ircutianum subsp. ircutianum	11.3511	47.6381
L. ircutianum subsp. ircutianum	11.1803	47.5917
L. ircutianum subsp. ircutianum	10.9347	47.6958
L. ircutianum subsp. ircutianum	15.2333	46.7333
L. ircutianum subsp. ircutianum	11.0064	47.4653
L. ircutianum subsp. ircutianum	10.1833	46.9667
L. ircutianum subsp. ircutianum	12.8833	49.125
L. ircutianum subsp. ircutianum	11.1292	47.6633
L. ircutianum subsp. ircutianum	12.3667	47.9167
L. ircutianum subsp. ircutianum	10.1633	47.4508
L. ircutianum subsp. ircutianum	13.7167	46.4833
L. ircutianum subsp. ircutianum	13.75	46.4333
L. ircutianum subsp. ircutianum	10.4833	47.2167
L. ircutianum subsp. ircutianum	13.7333	46.4167
L. ircutianum subsp. ircutianum	10.2833	47.5833
L. ircutianum subsp. ircutianum	7.18333	46.1167
L. ircutianum subsp. ircutianum	12.5	47.3667
L. ircutianum subsp. ircutianum	6.96667	48
L. ircutianum subsp. ircutianum	12.5833	47.3667
L. ircutianum subsp. ircutianum	3.9	45.65
L. ircutianum subsp. ircutianum	5.58333	50.6
L. ircutianum subsp. ircutianum	5.46667	50.4333
L. ircutianum subsp. ircutianum	5.78333	50.2833
L. ircutianum subsp. ircutianum	11.9078	49.0494
L. ircutianum subsp. ircutianum	12.3333	47.9333
L. ircutianum subsp. ircutianum	12.3667	47.9167
L. ircutianum subsp. ircutianum	12.6833	47.7333
L. ircutianum subsp. ircutianum	7.48333	48.5167
L. ircutianum subsp. ircutianum	10.3925	48.1286
L. ircutianum subsp. ircutianum	11.8667	47.6833
L. ircutianum subsp. ircutianum	3.13333	47.3667
L. ircutianum subsp. ircutianum	15.35	46.9833
L. ircutianum subsp. ircutianum	11.85	47.6833
L. ircutianum subsp. ircutianum	11.9	47.6333
L. ircutianum subsp. ircutianum	9.51667	50.1
L. ircutianum subsp. ircutianum	9.9	47.5667
L. ircutianum subsp. ircutianum	9.88333	50.35
L. ircutianum subsp. ircutianum	12.5	47.35
L. ircutianum subsp. ircutianum	9.98333	48.6667
L. ircutianum subsp. ircutianum	12.1167	47.85
L. ircutianum subsp. ircutianum	12.5178	47.7517
L. ircutianum subsp. ircutianum	11.5156	47.8619
L. ircutianum subsp. ircutianum	12.6025	46.455
L. ircutianum subsp. ircutianum	10.1703	47.4286
L. ircutianum subsp. ircutianum	14.2	45.2833
L. ircutianum subsp. ircutianum	14.2	45.2833
L. ircutianum subsp. ircutianum	14.2333	45.3167
L. ircutianum subsp. ircutianum	12.6	47.3333
L. ircutianum subsp. ircutianum	9.26667	49.7
L. ircutianum subsp. ircutianum	13.9833	45.7833
L. ircutianum subsp. ircutianum	12.3667	47.8833
L. ircutianum subsp. ircutianum	11.15	47.55
L. ircutianum subsp. ircutianum	11.25	49.0167
L. ircutianum subsp. ircutianum	12.65	48.2333
L. ircutianum subsp. ircutianum	11.2333	49.7333
L. ircutianum subsp. ircutianum	12.7167	47.95
L. ircutianum subsp. ircutianum	11.7994	47.7931
L. ircutianum subsp. ircutianum	11.05	45.8833
L. ircutianum subsp. ircutianum	11.2781	47.4136
L. ircutianum subsp. ircutianum	13.6333	46.0833
L. ircutianum subsp. ircutianum	11.3333	47.4667
L. ircutianum subsp. ircutianum	14.2	45.2833
L. ircutianum subsp. ircutianum	13.7167	45.2
L. ircutianum subsp. ircutianum	13.1425	51.5214
L. ircutianum subsp. ircutianum	7.21667	50.7667
L. ircutianum subsp. ircutianum	12.3	51.25
L. ircutianum subsp. ircutianum	12.9167	50.4167
L. ircutianum subsp. ircutianum	11.0758	47.4383
L. ircutianum subsp. ircutianum	12.9167	50.4167
L. ircutianum subsp. ircutianum	12.0167	47.7333
L. ircutianum subsp. ircutianum	12.2667	47.8667
L. ircutianum subsp. ircutianum	12.1172	47.7003
L. ircutianum subsp. ircutianum	12.1167	47.7167
L. ircutianum subsp. ircutianum	12.0333	47.6667
L. ircutianum subsp. ircutianum	10.1333	47.75
L. ircutianum subsp. ircutianum	12.5833	47.7667
L. ircutianum subsp. ircutianum	10.8	50.6
L. ircutianum subsp. ircutianum	11.9833	46.4833
L. ircutianum subsp. ircutianum	0.6	42.75
L. ircutianum subsp. ircutianum	14.5	51.15
L. ircutianum subsp. ircutianum	9.16833	42.1739
L. ircutianum subsp. ircutianum	-0.95	43.55
L. ircutianum subsp. ircutianum	0.6	42.75
L. ircutianum subsp. ircutianum	12.6	46.9
L. ircutianum subsp. ircutianum	12.4333	47.7833
L. ircutianum subsp. ircutianum	12.3667	47.8833
L. ircutianum subsp. ircutianum	12.35	47.75
L. ircutianum subsp. ircutianum	10	44.5333
L. ircutianum subsp. ircutianum	13.6858	47.9219
L. ircutianum subsp. ircutianum	3.55	44.1167
L. ircutianum subsp. ircutianum	15.5167	47.2333
L. ircutianum subsp. ircutianum	13.7667	47.3167
L. ircutianum subsp. ircutianum	15.2	46.8
L. ircutianum subsp. ircutianum	14.5333	47.5333
L. ircutianum subsp. ircutianum	16.5	48.2667
L. ircutianum subsp. ircutianum	16.05	47.9
L. ircutianum subsp. ircutianum	11.9747	47.4775
L. ircutianum subsp. ircutianum	14.3167	47.7167
L. ircutianum subsp. ircutianum	10.25	47.1167
L. ircutianum subsp. ircutianum	13.7167	48.5
L. ircutianum subsp. ircutianum	13.8667	48.4167
L. ircutianum subsp. ircutianum	14.1833	48.3667
L. ircutianum subsp. ircutianum	13.1	48.15
L. ircutianum subsp. ircutianum	12.2333	45.5
L. ircutianum subsp. ircutianum	11.1342	46.6917
L. ircutianum subsp. ircutianum	11.7833	51.1167
L. ircutianum subsp. ircutianum	11.6	46.7
L. ircutianum subsp. ircutianum	15.0333	48.9333
L. ircutianum subsp. ircutianum	13.6333	47.55
L. ircutianum subsp. ircutianum	13.65	46.4667
L. ircutianum subsp. ircutianum	10.7667	47.55
L. ircutianum subsp. ircutianum	13.6167	47.4333
L. ircutianum subsp. ircutianum	13.6167	47.55
L. ircutianum subsp. ircutianum	13.6833	47.6
L. ircutianum subsp. ircutianum	13.7667	47.8
L. ircutianum subsp. ircutianum	13.65	47.5833
L. ircutianum subsp. ircutianum	14.9667	47.55
L. ircutianum subsp. ircutianum	13.7667	47.6
L. ircutianum subsp. ircutianum	10.8667	45.8833
L. ircutianum subsp. ircutianum	6.71667	46.3
L. ircutianum subsp. ircutianum	17.0333	51.1
L. ircutianum subsp. ircutianum	18.6667	50.2833
L. ircutianum subsp. ircutianum	16.4167	49.2667
L. ircutianum subsp. ircutianum	15.3119	44.4844
L. ircutianum subsp. ircutianum	13.65	47.5833
L. ircutianum subsp. ircutianum	6.66056	43.7478
L. ircutianum subsp. ircutianum	13.8	46.5667
L. ircutianum subsp. ircutianum	15.7833	48.5
L. ircutianum subsp. ircutianum	10.9631	51.6036
L. ircutianum subsp. ircutianum	12.16	51.8214
L. ircutianum subsp. ircutianum	15.2333	46.15
L. ircutianum subsp. ircutianum	14.1167	48.05
L. ircutianum subsp. ircutianum	12.3667	46.4333
L. ircutianum subsp. ircutianum	10.2022	47.475
L. ircutianum subsp. ircutianum	15.4489	47.5033
L. ircutianum subsp. ircutianum	7.94806	44.2086
L. ircutianum subsp. ircutianum	7.88528	44.3475
L. ircutianum subsp. ircutianum	7.85528	44.3947
L. ircutianum subsp. ircutianum	7.66	44.0864
L. ircutianum subsp. ircutianum	16.25	48.25
L. ircutianum subsp. ircutianum	11.0842	47.5933
L. ircutianum subsp. ircutianum	15.7061	47.1789
L. ircutianum subsp. ircutianum	12.8	48.9
L. ircutianum subsp. ircutianum	13.8667	45.6667
L. ircutianum subsp. ircutianum	3.56667	44.1167
L. ircutianum subsp. ircutianum	11.2333	46.45
L. ircutianum subsp. ircutianum	14.1333	45.5667
L. ircutianum subsp. ircutianum	16.3	49.8667
L. ircutianum subsp. ircutianum	13.6333	45.9333
L. ircutianum subsp. ircutianum	13.6833	45.95
L. ircutianum subsp. ircutianum	13.65	45.9833
L. ircutianum subsp. ircutianum	13.7103	45.9853
L. ircutianum subsp. ircutianum	13.0667	46.95
L. ircutianum subsp. ircutianum	13.3833	45.9167
L. ircutianum subsp. ircutianum	16.4167	49.2667
L. ircutianum subsp. ircutianum	13.4333	45.8
L. ircutianum subsp. ircutianum	8.03333	47.8333
L. ircutianum subsp. ircutianum	13.8	45.6667
L. ircutianum subsp. ircutianum	7.98333	51
L. ircutianum subsp. ircutianum	7.96667	50.9
L. ircutianum subsp. ircutianum	7.98333	50.85
L. ircutianum subsp. ircutianum	7.83333	45.4833
L. ircutianum subsp. ircutianum	13.5667	45.8833
L. ircutianum subsp. ircutianum	14.1822	45.18
L. ircutianum subsp. ircutianum	14.0792	45.6025
L. ircutianum subsp. ircutianum	13.4319	51.8722
L. ircutianum subsp. ircutianum	13.8667	51.9333
L. ircutianum subsp. ircutianum	10.95	46.1333
L. ircutianum subsp. ircutianum	10.25	46.9833
L. ircutianum subsp. ircutianum	14.1667	45.5167
L. ircutianum subsp. ircutianum	13.85	46.2667
L. ircutianum subsp. ircutianum	13.8167	46.3667
L. ircutianum subsp. ircutianum	15.6333	46
L. ircutianum subsp. ircutianum	13.75	45.6667
L. ircutianum subsp. ircutianum	13.9667	45.5333
L. ircutianum subsp. ircutianum	9.45	45.9667
L. ircutianum subsp. ircutianum	10.7833	50.6667
L. ircutianum subsp. ircutianum	11.9333	46.9167
L. ircutianum subsp. ircutianum	10.6	45.7667
L. ircutianum subsp. ircutianum	13.8958	45.6289
L. ircutianum subsp. ircutianum	14.1872	45.5464
L. ircutianum subsp. ircutianum	13.8014	45.1225
L. ircutianum subsp. ircutianum	14.1333	45.45
L. ircutianum subsp. ircutianum	13.6	45.2
L. ircutianum subsp. ircutianum	14.0514	45.0292
L. ircutianum subsp. ircutianum	11.7	46.55
L. ircutianum subsp. ircutianum	7.08333	46.25
L. ircutianum subsp. ircutianum	14.2833	48.3
L. ircutianum subsp. ircutianum	13.8167	46.8167
L. ircutianum subsp. ircutianum	20.9833	49.3667
L. ircutianum subsp. ircutianum	17.3333	50.4833
L. ircutianum subsp. ircutianum	7.76667	48.5667
L. ircutianum subsp. ircutianum	2.21667	44.6
L. ircutianum subsp. ircutianum	18.6833	49.1333
L. ircutianum subsp. ircutianum	10.25	47.35
L. ircutianum subsp. ircutianum	20.4167	49.4333
L. ircutianum subsp. ircutianum	12.1833	51.35
L. ircutianum subsp. ircutianum	12.2	51.35
L. ircutianum subsp. ircutianum	20.4	49.4
L. ircutianum subsp. ircutianum	14.5	47.5833
L. ircutianum subsp. ircutianum	10.1833	46.95
L. ircutianum subsp. ircutianum	23.025	39.3667
L. ircutianum subsp. ircutianum	15.4333	46.75
L. ircutianum subsp. ircutianum	11.3256	50.9744
L. ircutianum subsp. ircutianum	10.9831	47.6483
L. ircutianum subsp. ircutianum	12.8583	49.0833
L. ircutianum subsp. ircutianum	7.2	50.3833
L. ircutianum subsp. ircutianum	9.68333	46.7667
L. ircutianum subsp. ircutianum	21.1669	39.7589
L. ircutianum subsp. ircutianum	21.7025	39.3078
L. ircutianum subsp. ircutianum	22.275	41.025
L. ircutianum subsp. ircutianum	21.5	40.64
L. ircutianum subsp. ircutianum	21.8883	38.0194
L. ircutianum subsp. ircutianum	20.4	49.4
L. ircutianum subsp. ircutianum	20.4	49.4
L. ircutianum subsp. ircutianum	12.3333	50.8833
L. ircutianum subsp. ircutianum	21.15	39.7833
L. ircutianum subsp. ircutianum	11.9833	45.9
L. ircutianum subsp. ircutianum	11.9833	45.9
L. ircutianum subsp. ircutianum	11.9833	45.9
L. ircutianum subsp. ircutianum	12.0167	45.9333
L. ircutianum subsp. ircutianum	11.9833	45.9
L. ircutianum subsp. ircutianum	11.9833	45.9
L. ircutianum subsp. ircutianum	11.9833	45.9
L. ircutianum subsp. ircutianum	11.9833	45.9167
L. ircutianum subsp. ircutianum	12.35	45.9833
L. ircutianum subsp. ircutianum	12	45.9333
L. ircutianum subsp. ircutianum	12.4833	45.75
L. ircutianum subsp. ircutianum	11.9833	45.9
L. ircutianum subsp. ircutianum	11.9833	45.9
L. ircutianum subsp. ircutianum	11.9833	45.9
L. ircutianum subsp. ircutianum	11.9833	45.9
L. ircutianum subsp. ircutianum	12.2833	46.0667
L. ircutianum subsp. ircutianum	12.2833	46.0667
L. ircutianum subsp. ircutianum	12	45.9167
L. ircutianum subsp. ircutianum	12	45.9
L. ircutianum subsp. ircutianum	12.0167	45.9333
L. ircutianum subsp. ircutianum	11.9667	45.9
L. ircutianum subsp. ircutianum	12.5	46.5833
L. ircutianum subsp. ircutianum	12.0167	45.9333
L. ircutianum subsp. ircutianum	11.9833	45.9
L. ircutianum subsp. ircutianum	11.9667	45.9
L. ircutianum subsp. ircutianum	11.9833	45.9
L. ircutianum subsp. ircutianum	11.9833	45.9
L. ircutianum subsp. ircutianum	11.9833	45.9167
L. ircutianum subsp. ircutianum	12.4167	45.8833
L. ircutianum subsp. ircutianum	11.9833	45.9
L. ircutianum subsp. ircutianum	11.7667	45.85
L. ircutianum subsp. ircutianum	12.1	46.9833
L. ircutianum subsp. ircutianum	11.9167	46.9333
L. ircutianum subsp. ircutianum	12.4333	45.8333
L. ircutianum subsp. ircutianum	12.4833	45.7667
L. ircutianum subsp. ircutianum	12.4833	45.7667
L. ircutianum subsp. ircutianum	12.4167	45.8667
L. ircutianum subsp. ircutianum	12.4833	45.75
L. ircutianum subsp. ircutianum	12.4833	45.75
L. ircutianum subsp. ircutianum	11.9833	45.9
L. ircutianum subsp. ircutianum	12.4	46.0667
L. ircutianum subsp. ircutianum	11.2953	46.7967
L. ircutianum subsp. ircutianum	11.2333	46.8
L. ircutianum subsp. ircutianum	11.5	46.9833
L. ircutianum subsp. ircutianum	11.4833	46.9833
L. ircutianum subsp. ircutianum	10.8	46.5667
L. ircutianum subsp. ircutianum	12.4075	46.1094
L. ircutianum subsp. ircutianum	12.3667	46.1
L. ircutianum subsp. ircutianum	12	45.9167
L. ircutianum subsp. ircutianum	12.4	46.1333
L. ircutianum subsp. ircutianum	11.4333	46.8833
L. ircutianum subsp. ircutianum	12.4	46.0667
L. ircutianum subsp. ircutianum	12.4	46.1
L. ircutianum subsp. ircutianum	12.4	46.0667
L. ircutianum subsp. ircutianum	12.6333	46.6167
L. ircutianum subsp. ircutianum	12.4	46.55
L. ircutianum subsp. ircutianum	12.5833	46.4
L. ircutianum subsp. ircutianum	12.45	46.4833
L. ircutianum subsp. ircutianum	12.2833	46.3833
L. ircutianum subsp. ircutianum	12.4	46.1167
L. ircutianum subsp. ircutianum	11.6872	45.7697
L. ircutianum subsp. ircutianum	11.9833	45.9
L. ircutianum subsp. ircutianum	11.9333	46.9167
L. ircutianum subsp. ircutianum	11.9167	46.9333
L. ircutianum subsp. ircutianum	11.1319	46.8889
L. ircutianum subsp. ircutianum	11.1667	46.8333
L. ircutianum subsp. ircutianum	12.2167	46.1333
L. ircutianum subsp. ircutianum	11.6886	45.7792
L. ircutianum subsp. ircutianum	11.7167	45.7667
L. ircutianum subsp. ircutianum	11.2333	46.8
L. ircutianum subsp. ircutianum	11.7167	45.8
L. ircutianum subsp. ircutianum	11.4333	46.9333
L. ircutianum subsp. ircutianum	11.7167	45.8
L. ircutianum subsp. ircutianum	11.7167	45.7833
L. ircutianum subsp. ircutianum	11.4333	46.8833
L. ircutianum subsp. ircutianum	11.4333	46.8833
L. ircutianum subsp. ircutianum	11.5667	46.95
L. ircutianum subsp. ircutianum	11.4333	46.8833
L. ircutianum subsp. ircutianum	11.4497	46.9197
L. ircutianum subsp. ircutianum	12.15	46.1833
L. ircutianum subsp. ircutianum	11.7181	45.7664
L. ircutianum subsp. ircutianum	15.2464	51.2161
L. ircutianum subsp. ircutianum	12.055	45.9519
L. ircutianum subsp. ircutianum	17.9167	43.55
L. ircutianum subsp. ircutianum	15.4	46.0833
L. ircutianum subsp. ircutianum	11.5167	47.5667
L. ircutianum subsp. ircutianum	11.3833	47.6333
L. ircutianum subsp. ircutianum	11.3833	47.6333
L. ircutianum subsp. ircutianum	15.1172	44.6911
L. ircutianum subsp. ircutianum	14.0525	45.0378
L. ircutianum subsp. ircutianum	13.65	45.4
L. ircutianum subsp. ircutianum	12.0919	48.9936
L. ircutianum subsp. ircutianum	15.4333	47.5
L. ircutianum subsp. ircutianum	17.75	49.5333
L. ircutianum subsp. ircutianum	9.78333	50.3
L. ircutianum subsp. ircutianum	11.6	48.15
L. ircutianum subsp. ircutianum	11.6	48.15
L. ircutianum subsp. ircutianum	10.8656	46.2197
L. ircutianum subsp. ircutianum	6.95722	44.6947
L. ircutianum subsp. ircutianum	15.3025	44.6211
L. ircutianum subsp. ircutianum	15.15	44.6667
L. ircutianum subsp. ircutianum	13.6	46.2
L. ircutianum subsp. ircutianum	10.8167	47.4667
L. ircutianum subsp. ircutianum	10.3875	47.5083
L. ircutianum subsp. ircutianum	16.8278	51.3511
L. ircutianum subsp. ircutianum	7.85139	44.0022
L. ircutianum subsp. ircutianum	9.58333	44.3667
L. ircutianum subsp. ircutianum	7.2775	43.9378
L. ircutianum subsp. ircutianum	14.4508	45.5478
L. ircutianum subsp. ircutianum	11.9367	47.0594
L. ircutianum subsp. ircutianum	7.78333	48.8
L. ircutianum subsp. ircutianum	11.3686	47.3764
L. ircutianum subsp. ircutianum	10.6953	46.4908
L. ircutianum subsp. ircutianum	14.5333	45.3
L. ircutianum subsp. ircutianum	14.5333	45.3
L. ircutianum subsp. ircutianum	15.6833	44.85
L. ircutianum subsp. ircutianum	19.3833	43.7333
L. ircutianum subsp. ircutianum	20.7333	41.65
L. ircutianum subsp. ircutianum	13.9667	45.6667
L. ircutianum subsp. ircutianum	7.76	43.9828
L. ircutianum subsp. ircutianum	11.1503	46.8692
L. ircutianum subsp. ircutianum	11.4833	45.95
L. ircutianum subsp. ircutianum	11.5333	45.8833
L. ircutianum subsp. ircutianum	11.4833	45.8667
L. ircutianum subsp. ircutianum	11.6647	45.7089
L. ircutianum subsp. ircutianum	11.8	45.8667
L. ircutianum subsp. ircutianum	11.2333	46.8
L. ircutianum subsp. ircutianum	12.25	46.0167
L. ircutianum subsp. ircutianum	6.83333	46.45
L. ircutianum subsp. ircutianum	11.1333	46.8167
L. ircutianum subsp. ircutianum	11.2833	46.8
L. ircutianum subsp. ircutianum	11.2333	46.8
L. ircutianum subsp. ircutianum	11.2333	46.8
L. ircutianum subsp. ircutianum	12.1044	47.0389
L. ircutianum subsp. ircutianum	12.1833	46.2333
L. ircutianum subsp. ircutianum	11.9167	46.9333
L. ircutianum subsp. ircutianum	11.8833	46.95
L. ircutianum subsp. ircutianum	11.9167	46.9333
L. ircutianum subsp. ircutianum	12.15	47.05
L. ircutianum subsp. ircutianum	11.1847	46.8128
L. ircutianum subsp. ircutianum	6.78333	45.9667
L. ircutianum subsp. ircutianum	12.4667	46.6
L. ircutianum subsp. ircutianum	6.4	45.0333
L. ircutianum subsp. ircutianum	10.3667	46.8167
L. ircutianum subsp. ircutianum	8.63333	46.35
L. ircutianum subsp. ircutianum	8.81667	46.1667
L. ircutianum subsp. ircutianum	6.85	46.4667
L. ircutianum subsp. ircutianum	7.43333	46.45
L. ircutianum subsp. ircutianum	6.73333	46.0667
L. ircutianum subsp. ircutianum	11.2333	46.8
L. ircutianum subsp. ircutianum	6.75	46.0667
L. ircutianum subsp. ircutianum	11.2333	46.8
L. ircutianum subsp. ircutianum	7.5	43.9333
L. ircutianum subsp. ircutianum	6.96667	44.1
L. ircutianum subsp. ircutianum	6.98333	44.0833
L. ircutianum subsp. ircutianum	16.5906	44.1719
L. ircutianum subsp. ircutianum	12.3667	46.2167
L. ircutianum subsp. ircutianum	12.2167	46.1333
L. ircutianum subsp. ircutianum	11.2836	46.7972
L. ircutianum subsp. ircutianum	8.66667	47.2167
L. ircutianum subsp. ircutianum	6.48333	46.2167
L. ircutianum subsp. ircutianum	2.31917	44.6411
L. ircutianum subsp. ircutianum	11.3667	45.75
L. ircutianum subsp. ircutianum	2.32225	43.6283
L. ircutianum subsp. ircutianum	2.275	44.1272
L. ircutianum subsp. ircutianum	2.25417	44.128
L. ircutianum subsp. ircutianum	2.30833	44.5583
L. ircutianum subsp. ircutianum	2.31139	44.5589
L. ircutianum subsp. ircutianum	2.17764	44.5803
L. ircutianum subsp. ircutianum	2.49839	43.6236
L. ircutianum subsp. ircutianum	2.31442	44.6271
L. ircutianum subsp. ircutianum	3.27528	43.7258
L. ircutianum subsp. ircutianum	2.67028	44.5769
L. ircutianum subsp. ircutianum	13.5667	46.9167
L. ircutianum subsp. ircutianum	13.4	46.6833
L. ircutianum subsp. ircutianum	12.6	47.1833
L. ircutianum subsp. ircutianum	7.48333	50.3167
L. ircutianum subsp. ircutianum	9.91667	50.4
L. ircutianum subsp. ircutianum	7	51.45
L. ircutianum subsp. ircutianum	19.3167	49.15
L. ircutianum subsp. ircutianum	2.184	44.5822
L. ircutianum subsp. ircutianum	11.2833	46.7833
L. ircutianum subsp. ircutianum	12.4667	46.6
L. ircutianum subsp. ircutianum	11.3667	45.7333
L. ircutianum subsp. ircutianum	11.3333	45.75
L. ircutianum subsp. ircutianum	11.3667	45.7333
L. ircutianum subsp. ircutianum	11.3667	45.7333
L. ircutianum subsp. ircutianum	11.4	45.7833
L. ircutianum subsp. ircutianum	12.1667	45.6333
L. ircutianum subsp. ircutianum	2.36469	43.6601
L. ircutianum subsp. ircutianum	11.9333	45.7667
L. ircutianum subsp. ircutianum	12.5672	47.8097
L. ircutianum subsp. ircutianum	11.2833	46.7833
L. ircutianum subsp. ircutianum	11.8667	46.55
L. ircutianum subsp. ircutianum	10.9833	45.4667
L. ircutianum subsp. ircutianum	11.6833	45.7667
L. ircutianum subsp. ircutianum	12.0528	47.6486
L. ircutianum subsp. ircutianum	13.7561	46.4392
L. ircutianum subsp. ircutianum	4.09472	44.1525
L. ircutianum subsp. ircutianum	3.27528	43.7258
L. ircutianum subsp. ircutianum	12.4667	45.7
L. ircutianum subsp. ircutianum	11.8333	47.9333
L. ircutianum subsp. ircutianum	12.35	47.75
L. ircutianum subsp. ircutianum	11.4667	46.9333
L. ircutianum subsp. ircutianum	11.95	47.5833
L. ircutianum subsp. ircutianum	10.9167	50.35
L. ircutianum subsp. ircutianum	11.2	49.35
L. ircutianum subsp. ircutianum	11.05	50.1
L. ircutianum subsp. ircutianum	11.2786	47.4136
L. ircutianum subsp. ircutianum	12.95	47.5167
L. ircutianum subsp. ircutianum	12.9333	47.7667
L. ircutianum subsp. ircutianum	12.05	47.65
L. ircutianum subsp. ircutianum	10.85	47.35
L. ircutianum subsp. ircutianum	12.45	47.7
L. ircutianum subsp. ircutianum	11.8472	50.1086
L. ircutianum subsp. ircutianum	11.2167	48.8833
L. ircutianum subsp. ircutianum	10.0833	48.0333
L. ircutianum subsp. ircutianum	11.5667	48.2333
L. ircutianum subsp. ircutianum	11.3922	45.7614
L. ircutianum subsp. ircutianum	10.9422	47.4778
L. ircutianum subsp. ircutianum	10.8714	47.3647
L. ircutianum subsp. ircutianum	9.45278	49.9483
L. ircutianum subsp. ircutianum	12.3	47.9167
L. ircutianum subsp. ircutianum	10.8933	47.9122
L. ircutianum subsp. ircutianum	10.9606	47.5714
L. ircutianum subsp. ircutianum	11.4833	47.8
L. ircutianum subsp. ircutianum	12.6333	47.8667
L. ircutianum subsp. ircutianum	11.4333	47.8167
L. ircutianum subsp. ircutianum	12.1931	47.8892
L. ircutianum subsp. ircutianum	12.9667	47.85
L. ircutianum subsp. ircutianum	13.3933	46.7219
L. ircutianum subsp. ircutianum	10.5081	49.0694
L. ircutianum subsp. ircutianum	5.68333	50.7667
L. ircutianum subsp. ircutianum	13.2167	46.7167
L. ircutianum subsp. ircutianum	12.1167	47.7167
L. ircutianum subsp. ircutianum	10.9	50.35
L. ircutianum subsp. ircutianum	10.8714	47.3647
L. ircutianum subsp. ircutianum	11.5333	48.2333
L. ircutianum subsp. ircutianum	12.2167	46.1333
L. ircutianum subsp. ircutianum	11.3833	45.75
L. ircutianum subsp. ircutianum	12.4333	46.4833
L. ircutianum subsp. ircutianum	12.1333	46.5333
L. ircutianum subsp. ircutianum	12.45	46.4833
L. ircutianum subsp. ircutianum	12.2833	45.2
L. ircutianum subsp. ircutianum	12.2422	46.5528
L. ircutianum subsp. ircutianum	10.5167	46.7667
L. ircutianum subsp. ircutianum	12.5	46.5833
L. ircutianum subsp. ircutianum	12.4667	46.6
L. ircutianum subsp. ircutianum	11.4336	46.8925
L. ircutianum subsp. ircutianum	12.3819	46.4381
L. ircutianum subsp. ircutianum	11.4833	45.45
L. ircutianum subsp. ircutianum	11.8833	46.6833
L. ircutianum subsp. ircutianum	12.2667	46
L. ircutianum subsp. ircutianum	11.2333	46.8
L. ircutianum subsp. ircutianum	12.1	48.1333
L. ircutianum subsp. ircutianum	12.3667	46.4167
L. ircutianum subsp. ircutianum	10.5833	46.8167
L. ircutianum subsp. ircutianum	13.1167	45.8667
L. ircutianum subsp. ircutianum	12.6333	46.6167
L. ircutianum subsp. ircutianum	12.6333	46.6167
L. ircutianum subsp. ircutianum	12.3667	46.3833
L. ircutianum subsp. ircutianum	12.5	46.45
L. ircutianum subsp. ircutianum	12.45	46.5
L. ircutianum subsp. ircutianum	12.5	46.45
L. ircutianum subsp. ircutianum	10.8833	47.9167
L. ircutianum subsp. ircutianum	12.2167	46.4333
L. ircutianum subsp. ircutianum	11.95	46.7333
L. ircutianum subsp. ircutianum	12.4833	46.6167
L. ircutianum subsp. ircutianum	12.5167	46.6333
L. ircutianum subsp. ircutianum	11.35	46.4833
L. ircutianum subsp. ircutianum	13.5667	46.5
L. ircutianum subsp. ircutianum	11.8667	45.4
L. ircutianum subsp. ircutianum	11.4333	45.5
L. ircutianum subsp. ircutianum	11.9333	45.8667
L. ircutianum subsp. ircutianum	12.2833	46.4
L. ircutianum subsp. ircutianum	11.4333	46.8833
L. ircutianum subsp. ircutianum	10.7833	45.6
L. ircutianum subsp. ircutianum	12.4	46.1
L. ircutianum subsp. ircutianum	12.4333	46.1
L. ircutianum subsp. ircutianum	12.4167	46.1
L. ircutianum subsp. ircutianum	12.4	46.0333
L. ircutianum subsp. ircutianum	12.4	46.1333
L. ircutianum subsp. ircutianum	12.35	46.0333
L. ircutianum subsp. ircutianum	12.4167	46.0667
L. ircutianum subsp. ircutianum	12.4667	46.1
L. ircutianum subsp. ircutianum	12.7167	45.8333
L. ircutianum subsp. ircutianum	12.35	46.0333
L. ircutianum subsp. ircutianum	12.3833	46.1167
L. ircutianum subsp. ircutianum	12.4	46.1
L. ircutianum subsp. ircutianum	8.25	46.1
L. ircutianum subsp. ircutianum	11.4833	46.2833
L. ircutianum subsp. ircutianum	12.4	46.0667
L. ircutianum subsp. ircutianum	12.3833	46.05
L. ircutianum subsp. ircutianum	12.4	46.0667
L. ircutianum subsp. ircutianum	11.3833	45.7667
L. ircutianum subsp. ircutianum	11.3833	45.7667
L. ircutianum subsp. ircutianum	12.3833	46.0667
L. ircutianum subsp. ircutianum	11.3	46.9
L. ircutianum subsp. ircutianum	10.7167	50.7
L. ircutianum subsp. ircutianum	12.2167	46.4333
L. ircutianum subsp. ircutianum	15.2992	44.6297
L. ircutianum subsp. ircutianum	12.65	45.7833
L. ircutianum subsp. ircutianum	12.65	45.9547
L. ircutianum subsp. ircutianum	12.6333	45.95
L. ircutianum subsp. ircutianum	11.3167	46.9167
L. ircutianum subsp. ircutianum	11.3	46.9
L. ircutianum subsp. ircutianum	12.4	46.0667
L. ircutianum subsp. ircutianum	10.4167	46.45
L. ircutianum subsp. ircutianum	11.3667	46.15
L. ircutianum subsp. ircutianum	11.3333	46.95
L. ircutianum subsp. ircutianum	11.3333	46.95
L. ircutianum subsp. ircutianum	11.3167	46.8667
L. ircutianum subsp. ircutianum	10.8833	45.8667
L. ircutianum subsp. ircutianum	11.3167	46.8667
L. ircutianum subsp. ircutianum	11.3167	46.8667
L. ircutianum subsp. ircutianum	11.2333	46.8167
L. ircutianum subsp. ircutianum	12	46.5167
L. ircutianum subsp. ircutianum	11.3333	46.95
L. ircutianum subsp. ircutianum	16.3206	44.1906
L. ircutianum subsp. ircutianum	-0.333333	43.1167
L. ircutianum subsp. ircutianum	-0.333333	43.1167
L. ircutianum subsp. ircutianum	15.1614	44.5333
L. ircutianum subsp. ircutianum	-0.333333	43.1167
L. ircutianum subsp. ircutianum	15.15	44.5333
L. ircutianum subsp. ircutianum	-0.883333	43.5167
L. ircutianum subsp. ircutianum	-0.333333	43.1167
L. ircutianum subsp. ircutianum	7.46111	44.315
L. ircutianum subsp. ircutianum	16.3206	44.1906
L. ircutianum subsp. ircutianum	9.25111	50.4769
L. ircutianum subsp. ircutianum	15.0833	44.7167
L. ircutianum subsp. ircutianum	15.0667	44.6667
L. ircutianum subsp. ircutianum	13.5503	47.0083
L. ircutianum subsp. ircutianum	7.845	43.9917
L. ircutianum subsp. ircutianum	7.68417	43.9906
L. ircutianum subsp. ircutianum	7.745	43.9703
L. ircutianum subsp. ircutianum	7.77444	43.9867
L. ircutianum subsp. ircutianum	7.47694	43.9244
L. ircutianum subsp. ircutianum	11.2333	49.0167
L. ircutianum subsp. ircutianum	13.4589	48.7892
L. ircutianum subsp. ircutianum	13.3903	48.765
L. ircutianum subsp. ircutianum	13.3878	48.7756
L. ircutianum subsp. ircutianum	13.3928	48.8061
L. ircutianum subsp. ircutianum	13.4069	48.8008
L. ircutianum subsp. ircutianum	13.4114	48.7603
L. ircutianum subsp. ircutianum	13.3986	48.7517
L. ircutianum subsp. ircutianum	13.4575	48.8131
L. ircutianum subsp. ircutianum	13.3928	48.8389
L. ircutianum subsp. ircutianum	8.13694	50.7139
L. ircutianum subsp. ircutianum	13.4642	48.8061
L. ircutianum subsp. ircutianum	7.98694	51.0069
L. ircutianum subsp. ircutianum	14.1	45.55
L. ircutianum subsp. ircutianum	14.1833	45.5
L. ircutianum subsp. ircutianum	6.95	45.7833
L. ircutianum subsp. ircutianum	9.86667	46.1667
L. ircutianum subsp. ircutianum	11.5667	48.1167
L. ircutianum subsp. ircutianum	9.25222	50.475
L. ircutianum subsp. ircutianum	16.4	51.4
L. ircutianum subsp. ircutianum	12.2169	48.9917
L. ircutianum subsp. ircutianum	13.5794	48.8069
L. ircutianum subsp. ircutianum	7.50528	44.2981
L. ircutianum subsp. ircutianum	10.8656	46.2197
L. ircutianum subsp. ircutianum	12.3667	48.1167
L. ircutianum subsp. ircutianum	10.7667	47.3333
L. ircutianum subsp. ircutianum	-0.166667	43.25
L. ircutianum subsp. ircutianum	13.4	46.7
L. ircutianum subsp. ircutianum	12.0167	48.9333
L. ircutianum subsp. ircutianum	11.0833	47.5833
L. ircutianum subsp. ircutianum	11	47.5667
L. ircutianum subsp. ircutianum	10.8667	47.9167
L. ircutianum subsp. ircutianum	7.56611	44.1108
L. ircutianum subsp. ircutianum	5.28333	50.4667
L. ircutianum subsp. ircutianum	13.0136	47.5661
L. ircutianum subsp. ircutianum	6.33028	50.5033
L. ircutianum subsp. ircutianum	10	46.95
L. ircutianum subsp. ircutianum	10.4094	47.6017
L. ircutianum subsp. ircutianum	13.9728	41.7164
L. ircutianum subsp. ircutianum	7.43944	44.2028
L. ircutianum subsp. ircutianum	12.0833	48.9833
L. ircutianum subsp. ircutianum	10.1	47.3
L. ircutianum subsp. ircutianum	13.4408	48.7764
L. ircutianum subsp. ircutianum	11.1311	47.4611
L. ircutianum subsp. ircutianum	1.56583	42.5178
L. ircutianum subsp. ircutianum	3.6375	44.1072
L. ircutianum subsp. ircutianum	3.58917	44.09
L. ircutianum subsp. ircutianum	3.43556	44.1133
L. ircutianum subsp. ircutianum	3.36333	44.0319
L. ircutianum subsp. ircutianum	2.87389	43.4725
L. ircutianum subsp. ircutianum	11.9167	49
L. ircutianum subsp. ircutianum	6.97167	43.7911
L. ircutianum subsp. ircutianum	20.225	49.1586
L. ircutianum subsp. ircutianum	7.58944	44.0706
L. ircutianum subsp. ircutianum	11.8667	50.1
L. ircutianum subsp. ircutianum	11.9333	47.5833
L. ircutianum subsp. ircutianum	13.4	46.7
L. ircutianum subsp. ircutianum	11.8667	47.65
L. ircutianum subsp. ircutianum	12.25	47.8833
L. ircutianum subsp. ircutianum	12.2667	47.7
L. ircutianum subsp. ircutianum	12	48.9833
L. ircutianum subsp. ircutianum	2.545	43.47
L. ircutianum subsp. ircutianum	10.83	48.3225
L. ircutianum subsp. ircutianum	10.6544	48.245
L. ircutianum subsp. ircutianum	11.5667	48.5894
L. ircutianum subsp. ircutianum	11.0383	46.1419
L. ircutianum subsp. ircutianum	10.9189	48.2633
L. ircutianum subsp. ircutianum	10.8942	48.2375
L. ircutianum subsp. ircutianum	11.0158	48.2661
L. ircutianum subsp. ircutianum	10.9436	48.2572
L. ircutianum subsp. ircutianum	10.9064	48.2586
L. ircutianum subsp. ircutianum	11.6011	48.6256
L. ircutianum subsp. ircutianum	10.7992	48.2686
L. ircutianum subsp. ircutianum	11.5847	48.6497
L. ircutianum subsp. ircutianum	10.8503	48.3358
L. ircutianum subsp. ircutianum	10.76	48.1989
L. ircutianum subsp. ircutianum	10.7464	48.2617
L. ircutianum subsp. ircutianum	10.765	48.2264
L. ircutianum subsp. ircutianum	10.8422	48.2572
L. ircutianum subsp. ircutianum	10.7844	48.2547
L. ircutianum subsp. ircutianum	10.825	48.1989
L. ircutianum subsp. ircutianum	13.5331	48.7469
L. ircutianum subsp. ircutianum	10.7511	48.2411
L. ircutianum subsp. ircutianum	7.19472	44.6678
L. ircutianum subsp. ircutianum	10.5833	46.5167
L. ircutianum subsp. ircutianum	14.45	47.8833
L. ircutianum subsp. ircutianum	8.01667	50.8667
L. ircutianum subsp. ircutianum	10.0167	51.2333
L. ircutianum subsp. ircutianum	14.35	48.3
L. ircutianum subsp. ircutianum	0.783333	42.7167
L. ircutianum subsp. ircutianum	11.8833	47.65
L. ircutianum subsp. ircutianum	1.71472	42.2975
L. ircutianum subsp. ircutianum	11.5997	48.6111
L. ircutianum subsp. ircutianum	12.3103	46.6367
L. ircutianum subsp. ircutianum	10.8061	48.2744
L. ircutianum subsp. ircutianum	11.6361	48.5939
L. ircutianum subsp. ircutianum	11.4375	48.6344
L. ircutianum subsp. ircutianum	11.6133	48.6047
L. ircutianum subsp. ircutianum	11.5994	48.5947
L. ircutianum subsp. ircutianum	11.5694	48.6
L. ircutianum subsp. ircutianum	11.5172	48.5536
L. ircutianum subsp. ircutianum	11.6075	48.6506
L. ircutianum subsp. ircutianum	11.6669	48.6244
L. ircutianum subsp. ircutianum	12.2333	47.7333
L. ircutianum subsp. ircutianum	10.8436	48.2078
L. ircutianum subsp. ircutianum	12.3092	49.2025
L. ircutianum subsp. ircutianum	12.2136	49.08
L. ircutianum subsp. ircutianum	12.0983	49.1397
L. ircutianum subsp. ircutianum	11.9983	49.0322
L. ircutianum subsp. ircutianum	12.0481	49.06
L. ircutianum subsp. ircutianum	12.4886	51.7228
L. ircutianum subsp. ircutianum	20.8333	41.75
L. ircutianum subsp. ircutianum	12.2039	49.0342
L. ircutianum subsp. ircutianum	22.8403	46.4564
L. ircutianum subsp. ircutianum	12.2164	49.0353
L. ircutianum subsp. ircutianum	12.3833	47.7333
L. ircutianum subsp. ircutianum	13.4392	48.7739
L. ircutianum subsp. ircutianum	13.4297	48.7792
L. ircutianum subsp. ircutianum	13.5536	48.7431
L. ircutianum subsp. ircutianum	13.4125	48.7836
L. ircutianum subsp. ircutianum	13.5006	48.8006
L. ircutianum subsp. ircutianum	13.4686	48.8061
L. ircutianum subsp. ircutianum	-2.83333	42.6333
L. ircutianum subsp. ircutianum	7.16667	44.25
L. ircutianum subsp. ircutianum	12.9539	49.0633
L. ircutianum subsp. ircutianum	12.6517	46.9836
L. ircutianum subsp. ircutianum	11.9453	49.2058
L. ircutianum subsp. ircutianum	11.975	49.1111
L. ircutianum subsp. ircutianum	12.0733	49.1108
L. ircutianum subsp. ircutianum	12.0833	49.0869
L. ircutianum subsp. ircutianum	11.9753	49.0456
L. ircutianum subsp. ircutianum	11.9956	49.1333
L. ircutianum subsp. ircutianum	12.2222	49.1292
L. ircutianum subsp. ircutianum	12.0519	49.0511
L. ircutianum subsp. ircutianum	12.2642	49.2503
L. ircutianum subsp. ircutianum	13.5431	48.7542
L. ircutianum subsp. ircutianum	12.0389	49.0842
L. ircutianum subsp. ircutianum	12.0444	49.0781
L. ircutianum subsp. ircutianum	12.395	49.1067
L. ircutianum subsp. ircutianum	12.3658	49.0603
L. ircutianum subsp. ircutianum	12.4467	49.0517
L. ircutianum subsp. ircutianum	12.5283	49.2053
L. ircutianum subsp. ircutianum	12.4292	49.2083
L. ircutianum subsp. ircutianum	12.2847	49.0178
L. ircutianum subsp. ircutianum	8.05	45.9
L. ircutianum subsp. ircutianum	11.3167	46.9667
L. ircutianum subsp. ircutianum	12.4833	46.5
L. ircutianum subsp. ircutianum	12.4167	46.6333
L. ircutianum subsp. ircutianum	11.35	46.85
L. ircutianum subsp. ircutianum	11.5	46.9
L. ircutianum subsp. ircutianum	12.1	47.0333
L. ircutianum subsp. ircutianum	11.6833	45.7667
L. ircutianum subsp. ircutianum	13.0167	48.3
L. ircutianum subsp. ircutianum	11.1667	46.8167
L. ircutianum subsp. ircutianum	11.3167	50.95
L. ircutianum subsp. ircutianum	7.36667	45.1667
L. ircutianum subsp. ircutianum	10.1833	45.4167
L. ircutianum subsp. ircutianum	12.8333	47.0333
L. ircutianum subsp. ircutianum	11.6167	44.8333
L. ircutianum subsp. ircutianum	9.16667	45.2167
L. ircutianum subsp. ircutianum	12.4833	46.1833
L. ircutianum subsp. ircutianum	11.1667	46.8167
L. ircutianum subsp. ircutianum	8.6	50.2333
L. ircutianum subsp. ircutianum	10.7572	48.1617
L. ircutianum subsp. ircutianum	10.5833	48.5333
L. ircutianum subsp. ircutianum	12.1667	49.2
L. ircutianum subsp. ircutianum	13.4333	48.5
L. ircutianum subsp. ircutianum	12.2	47.7667
L. ircutianum subsp. ircutianum	12.2	47.7667
L. ircutianum subsp. ircutianum	11.5333	48.1667
L. ircutianum subsp. ircutianum	11.9	47.6333
L. ircutianum subsp. ircutianum	12.4833	46.6
L. ircutianum subsp. ircutianum	8.41667	50.25
L. ircutianum subsp. ircutianum	8.55	50.2667
L. ircutianum subsp. ircutianum	8.31667	50.15
L. ircutianum subsp. ircutianum	8.3	50.1333
L. ircutianum subsp. ircutianum	8.25	50.1
L. ircutianum subsp. ircutianum	8.28333	50.0667
L. ircutianum subsp. ircutianum	24.8667	47.9833
L. ircutianum subsp. ircutianum	12.3333	51.3
L. ircutianum subsp. ircutianum	8.11667	50.5833
L. ircutianum subsp. ircutianum	7.14556	44.7008
L. ircutianum subsp. ircutianum	7.19472	44.6678
L. ircutianum subsp. ircutianum	7.20778	44.6842
L. ircutianum subsp. ircutianum	7.16444	44.6656
L. ircutianum subsp. ircutianum	7.19472	44.6678
L. ircutianum subsp. ircutianum	7.19972	44.7025
L. ircutianum subsp. ircutianum	7.19472	44.6678
L. ircutianum subsp. ircutianum	22.275	41.025
L. ircutianum subsp. ircutianum	7.20861	44.6869
L. ircutianum subsp. ircutianum	10.15	46.6833
L. ircutianum subsp. ircutianum	7.1	46.25
L. ircutianum subsp. ircutianum	10.2667	46.9333
L. ircutianum subsp. ircutianum	9.06667	48.5333
L. ircutianum subsp. ircutianum	-1.52333	42.5203
L. ircutianum subsp. ircutianum	7.4	43.9667
L. ircutianum subsp. ircutianum	-7.60833	43.6303
L. ircutianum subsp. ircutianum	7.18778	44.7039
L. ircutianum subsp. ircutianum	16.1667	48.2
L. ircutianum subsp. ircutianum	7.33333	45.7167
L. ircutianum subsp. ircutianum	24.1667	47.9333
L. ircutianum subsp. ircutianum	7.55	44
L. ircutianum subsp. ircutianum	0.266667	45.7667
L. ircutianum subsp. ircutianum	13.75	50.7333
L. ircutianum subsp. ircutianum	7.11028	46.2519
L. ircutianum subsp. ircutianum	6.4	45.0333
L. ircutianum subsp. ircutianum	8.48333	47.05
L. ircutianum subsp. ircutianum	19.5167	42.8167
L. ircutianum subsp. ircutianum	11.9664	46.7425
L. ircutianum subsp. ircutianum	12.0453	46.1128
L. ircutianum subsp. ircutianum	12.3617	47.6775
L. ircutianum subsp. ircutianum	12.3092	47.6192
L. ircutianum subsp. ircutianum	12.2858	47.6214
L. ircutianum subsp. ircutianum	2.13333	43.9167
L. ircutianum subsp. ircutianum	9.14056	42.1572
L. ircutianum subsp. ircutianum	8.01028	50.9328
L. ircutianum subsp. ircutianum	8.01028	50.9328
L. ircutianum subsp. ircutianum	7.86694	50.8778
L. ircutianum subsp. ircutianum	8.19778	50.8556
L. ircutianum subsp. ircutianum	7.87806	50.9031
L. ircutianum subsp. ircutianum	21.1683	39.7794
L. ircutianum subsp. ircutianum	9.13861	42.1606
L. ircutianum subsp. ircutianum	8.38333	51.0333
L. ircutianum subsp. ircutianum	9.18722	41.9914
L. ircutianum subsp. ircutianum	8.06667	50.7167
L. ircutianum subsp. ircutianum	9.53333	48.6167
L. ircutianum subsp. ircutianum	11.7167	51.7833
L. ircutianum subsp. ircutianum	11.4008	47.7192
L. ircutianum subsp. ircutianum	12.1469	51.7903
L. ircutianum subsp. ircutianum	12.2169	51.8256
L. ircutianum subsp. ircutianum	12.06	51.8692
L. ircutianum subsp. ircutianum	8.51667	50.1833
L. ircutianum subsp. ircutianum	11.3	47.8167
L. ircutianum subsp. ircutianum	9.18417	41.9725
L. ircutianum subsp. ircutianum	22.8403	46.4564
L. ircutianum subsp. ircutianum	15.15	44.5333
L. ircutianum subsp. ircutianum	14.9667	44.7
L. ircutianum subsp. ircutianum	15.7267	44.8306
L. ircutianum subsp. ircutianum	11.2667	47.4667
L. ircutianum subsp. ircutianum	18.4494	43.2017
L. ircutianum subsp. ircutianum	18.8869	42.4103
L. ircutianum subsp. ircutianum	18.8869	42.3681
L. ircutianum subsp. ircutianum	8.01667	50.8833
L. ircutianum subsp. ircutianum	18.5908	42.66
L. ircutianum subsp. ircutianum	8.01667	50.7167
L. ircutianum subsp. ircutianum	10.1269	47.2436
L. ircutianum subsp. ircutianum	10.565	47.4022
L. ircutianum subsp. ircutianum	10.0678	47.2
L. ircutianum subsp. ircutianum	10.3	51.8167
L. ircutianum subsp. ircutianum	8.14028	50.7122
L. ircutianum subsp. ircutianum	8.00028	50.8744
L. ircutianum subsp. ircutianum	8.13333	50.9167
L. ircutianum subsp. ircutianum	8.20917	50.6872
L. ircutianum subsp. ircutianum	18.4494	43.2017
L. ircutianum subsp. ircutianum	14.1833	45.2667
L. ircutianum subsp. ircutianum	11.1667	47.9667
L. ircutianum subsp. ircutianum	10.65	48.8333
L. ircutianum subsp. ircutianum	10.6833	48.2
L. ircutianum subsp. ircutianum	11.9	48.0667
L. ircutianum subsp. ircutianum	11.8333	48.75
L. ircutianum subsp. ircutianum	11.45	48.4833
L. ircutianum subsp. ircutianum	10.7	48.3167
L. ircutianum subsp. ircutianum	9.58333	49.8833
L. ircutianum subsp. ircutianum	11.9333	47.8
L. ircutianum subsp. ircutianum	10.3333	49.7833
L. ircutianum subsp. ircutianum	11.9333	48.8
L. ircutianum subsp. ircutianum	11.2667	47.4667
L. ircutianum subsp. ircutianum	11.4333	49.8167
L. ircutianum subsp. ircutianum	11.4667	47.9167
L. ircutianum subsp. ircutianum	12.95	47.9
L. ircutianum subsp. ircutianum	10.1	48.7167
L. ircutianum subsp. ircutianum	10.1667	49.1333
L. ircutianum subsp. ircutianum	13.7092	48.5189
L. ircutianum subsp. ircutianum	11.7175	48.6528
L. ircutianum subsp. ircutianum	10.2667	47.95
L. ircutianum subsp. ircutianum	11.4333	47.95
L. ircutianum subsp. ircutianum	11.4	48.15
L. ircutianum subsp. ircutianum	11.35	49.7833
L. ircutianum subsp. ircutianum	12.4167	48.5833
L. ircutianum subsp. ircutianum	10.05	49.6667
L. ircutianum subsp. ircutianum	12.4333	49.2333
L. ircutianum subsp. ircutianum	12.9667	47.5
L. ircutianum subsp. ircutianum	10.1333	48.0333
L. ircutianum subsp. ircutianum	12.5667	47.7667
L. ircutianum subsp. ircutianum	12.5667	47.7667
L. ircutianum subsp. ircutianum	12.2	47.7667
L. ircutianum subsp. ircutianum	12.2167	47.7667
L. ircutianum subsp. ircutianum	11.3	47.9833
L. ircutianum subsp. ircutianum	12.5167	48.5167
L. ircutianum subsp. ircutianum	10.8333	48.0167
L. ircutianum subsp. ircutianum	10.15	48.0167
L. ircutianum subsp. ircutianum	10.9333	48.2333
L. ircutianum subsp. ircutianum	11.3333	47.8167
L. ircutianum subsp. ircutianum	12.2667	47.7833
L. ircutianum subsp. ircutianum	12.2167	48.05
L. ircutianum subsp. leucolepis	16.1833	39.9
L. cantabricum	-2.03833	43.2058
L. cantabricum	-1.94306	43.2361
L. crassifolium	-4.03583	43.4242
L. ircutianum subsp. leucolepis	10.4167	43.4833
L. ircutianum subsp. leucolepis	13.9658	42.2444
L. ircutianum subsp. leucolepis	11.55	43.7167
L. ircutianum subsp. leucolepis	11.55	43.7167
L. ircutianum subsp. leucolepis	11.55	43.7167
L. ircutianum subsp. leucolepis	11.55	43.7167
L. ircutianum subsp. leucolepis	10.4167	43.4
L. ircutianum subsp. leucolepis	11.25	43.6667
L. ircutianum subsp. leucolepis	11.55	43.7167
L. ircutianum subsp. leucolepis	11.9167	43.1667
L. ircutianum subsp. leucolepis	11.55	43.7167
L. ircutianum subsp. leucolepis	10.8333	43.2833
L. ircutianum subsp. leucolepis	11.2	43.65
L. ircutianum subsp. leucolepis	10.6667	44.1333
L. ircutianum subsp. leucolepis	11.8667	43.7833
L. ircutianum subsp. leucolepis	11.1833	43.95
L. ircutianum subsp. leucolepis	10.85	44.5833
L. ircutianum subsp. leucolepis	11.55	43.7167
L. ircutianum subsp. leucolepis	15.9586	39.8056
L. ircutianum subsp. leucolepis	14.0167	42.0833
L. ircutianum subsp. leucolepis	19.8333	40.1667
L. ircutianum subsp. leucolepis	12.7167	45.5333
L. ircutianum subsp. leucolepis	11.55	43.7167
L. ircutianum subsp. leucolepis	10.8667	44.5833
L. ircutianum subsp. leucolepis	19.8167	41.3167
L. ircutianum subsp. leucolepis	16.1569	39.8761
L. ircutianum subsp. leucolepis	11.55	43.7167
L. ircutianum subsp. leucolepis	11.55	43.7167
L. ircutianum subsp. leucolepis	16.1581	39.8925
L. ircutianum subsp. leucolepis	16.0472	40.0558
L. ircutianum subsp. leucolepis	15.9844	39.8706
L. ircutianum subsp. leucolepis	15.9247	40.0742
L. ircutianum subsp. leucolepis	16.1586	39.89
L. ircutianum subsp. leucolepis	11.55	43.7167
L. ircutianum subsp. leucolepis	13.645	45.4414
L. ircutianum subsp. leucolepis	13.9006	45.3769
L. ircutianum subsp. leucolepis	14.2	45.5167
L. ircutianum subsp. leucolepis	14.5667	45.1667
L. ircutianum subsp. leucolepis	11.55	43.7167
L. ircutianum subsp. leucolepis	15.9997	39.8789
L. ircutianum subsp. leucolepis	11.55	43.7167
L. ircutianum subsp. leucolepis	14.1833	45.4833
L. ircutianum subsp. leucolepis	11.55	43.7167
L. ircutianum subsp. leucolepis	11.55	43.7167
L. ircutianum subsp. leucolepis	10.4167	43.4833
L. ircutianum subsp. leucolepis	16.1167	40.5167
L. ircutianum subsp. leucolepis	15.7667	41.7333
L. ircutianum subsp. leucolepis	13.6	42.7667
L. ircutianum subsp. leucolepis	14.8667	40.8333
L. ircutianum subsp. leucolepis	13.6486	45.4517
L. ircutianum subsp. leucolepis	13.9003	45.5325
L. ircutianum subsp. leucolepis	11.55	43.7167
L. ircutianum subsp. leucolepis	13.4114	42.5114
L. ircutianum subsp. leucolepis	13.4825	42.5928
L. ircutianum subsp. leucolepis	13.5519	42.6003
L. ircutianum subsp. leucolepis	14.1211	41.7297
L. ircutianum subsp. leucolepis	13.7475	42.4711
L. ircutianum subsp. leucolepis	13.64	42.5231
L. ircutianum subsp. leucolepis	11.6167	44.8333
L. ircutianum subsp. leucolepis	11.0167	44.0667
L. ircutianum subsp. leucolepis	13.3636	42.4808
L. ircutianum subsp. leucolepis	12.8	42.05
L. ircutianum subsp. leucolepis	13.6325	46.0864
L. ircutianum subsp. leucolepis	13.6333	45.0667
L. ircutianum subsp. leucolepis	13.3217	42.9031
L. ircutianum subsp. leucolepis	13.3794	42.8936
L. ircutianum subsp. leucolepis	13.4494	42.2911
L. ircutianum subsp. leucolepis	13.7322	42.5867
L. ircutianum subsp. leucolepis	13.4761	42.5586
L. ircutianum subsp. leucolepis	13.9822	41.7292
L. ircutianum subsp. leucolepis	14.0281	42.0556
L. ircutianum subsp. leucolepis	13.8903	41.8972
L. ircutianum subsp. leucolepis	13.8875	41.8928
L. ircutianum subsp. leucolepis	14.0222	42.1311
L. ircutianum subsp. leucolepis	13.99	41.7419
L. ircutianum subsp. leucolepis	14.2036	45.3058
L. ircutianum subsp. leucolepis	14.8667	40.8333
L. ircutianum subsp. leucolepis	14.55	45.1667
L. ircutianum subsp. leucolepis	14.2167	45.2667
L. ircutianum subsp. leucolepis	13.9658	42.2447
L. ircutianum subsp. leucolepis	12.4167	45.8667
L. ircutianum subsp. leucolepis	13.8833	45.35
L. ircutianum subsp. leucolepis	13.8667	45.3667
L. ircutianum subsp. leucolepis	13.8842	45.3803
L. ircutianum subsp. leucolepis	12.6333	45.95
L. ircutianum subsp. leucolepis	11.6667	45.3167
L. ircutianum subsp. leucolepis	11.6667	45.3167
L. ircutianum subsp. leucolepis	14.1061	45.6097
L. ircutianum subsp. leucolepis	13.8372	45.2822
L. ircutianum subsp. leucolepis	13.8333	44.85
L. ircutianum subsp. leucolepis	14.2	45.2833
L. ircutianum subsp. leucolepis	13.6333	45.4
L. ircutianum subsp. leucolepis	14.55	45.15
L. ircutianum subsp. leucolepis	14.0069	42.1511
L. ircutianum subsp. leucolepis	11.6667	42.7
L. ircutianum subsp. leucolepis	13.8319	45.3447
L. ircutianum subsp. leucolepis	13.6042	45.1875
L. ircutianum subsp. leucolepis	14.1461	45.2303
L. ircutianum subsp. leucolepis	14.1783	45.1431
L. ircutianum subsp. leucolepis	13.9	45.4078
L. ircutianum subsp. leucolepis	14.1944	45.2772
L. ircutianum subsp. leucolepis	18.8319	42.4389
L. ircutianum subsp. leucolepis	13.5667	45.5167
L. ircutianum subsp. leucolepis	11.55	43.7167
L. ircutianum subsp. leucolepis	13.5667	46.4167
L. ircutianum subsp. leucolepis	14.2333	45.3
L. ircutianum subsp. leucolepis	14.4	44.7167
L. ircutianum subsp. leucolepis	13.9667	45.4
L. ircutianum subsp. leucolepis	13.9167	45.4333
L. ircutianum subsp. leucolepis	17.7231	43.4678
L. ircutianum subsp. leucolepis	14.0297	42.0792
L. ircutianum subsp. leucolepis	11.1667	44.1667
L. ircutianum subsp. leucolepis	13.8167	45.65
L. ircutianum subsp. leucolepis	18.4731	42.4742
L. ircutianum subsp. leucolepis	14.2333	45.2833
L. ircutianum subsp. leucolepis	18.8481	42.4353
L. ircutianum subsp. leucolepis	13.8167	45.6333
L. ircutianum subsp. leucolepis	20.4833	41.7833
L. ircutianum subsp. leucolepis	18.5667	44.1167
L. ircutianum subsp. leucolepis	18.0333	44.4167
L. ircutianum subsp. leucolepis	17.9833	44.4333
L. ircutianum subsp. leucolepis	14.0167	45.8167
L. ircutianum subsp. leucolepis	16.05	44.25
L. ircutianum subsp. leucolepis	19.5833	42.7833
L. ircutianum subsp. leucolepis	13.5667	45.5167
L. ircutianum subsp. leucolepis	11.6333	42.7667
L. ircutianum subsp. leucolepis	13.4722	45.7783
L. ircutianum subsp. leucolepis	13.7333	45.3167
L. ircutianum subsp. leucolepis	14.8833	44.7
L. ircutianum subsp. leucolepis	13.5667	45.5167
L. ircutianum subsp. leucolepis	18.8	42.4333
L. ircutianum subsp. leucolepis	20.8603	40.2881
L. ircutianum subsp. leucolepis	20.7917	40.125
L. ircutianum subsp. leucolepis	13.6039	45.4653
L. ircutianum subsp. leucolepis	13.9125	45.4125
L. ircutianum subsp. leucolepis	13.9425	45.4358
L. ircutianum subsp. leucolepis	13.4667	45.7833
L. ircutianum subsp. leucolepis	13.4333	45.8167
L. ircutianum subsp. leucolepis	13.8333	45.65
L. ircutianum subsp. leucolepis	13.8	45.6
L. ircutianum subsp. leucolepis	13.3167	45.9
L. ircutianum subsp. leucolepis	13.7833	45.6833
L. ircutianum subsp. leucolepis	13.7667	45.6333
L. ircutianum subsp. leucolepis	13.95	45.4
L. ircutianum subsp. leucolepis	13.6042	45.2292
L. ircutianum subsp. leucolepis	18.8319	42.4389
L. ircutianum subsp. leucolepis	13.5667	45.5167
L. ircutianum subsp. leucolepis	13.5	45.8167
L. ircutianum subsp. leucolepis	14.1664	45.2375
L. ircutianum subsp. leucolepis	14.1667	45.1333
L. ircutianum subsp. leucolepis	13.8167	45.6333
L. ircutianum subsp. leucolepis	14.1356	45.2522
L. ircutianum subsp. leucolepis	12.1333	43.2333
L. ircutianum subsp. leucolepis	13.5667	45.9333
L. ircutianum subsp. leucolepis	14.0578	45.5056
L. ircutianum subsp. leucolepis	13.7667	45.6333
L. pseudosylvaticum	-9.43333	38.8
L. pseudosylvaticum	-8.67389	41.9936
L. meridionale	2.3	44.55
L. meridionale	2.30306	44.5525
L. meridionale	2.3	44.55
L. meridionale	2.31033	44.5533
L. meridionale	2.3	44.55
L. meridionale	2.30444	44.5514
L. meridionale	2.30222	44.5525
L. meridionale	2.3	44.55
L. meridionale	2.3	44.55
L. meridionale	2.3	44.55
L. meridionale	2.3	44.55
L. meridionale	2.3	44.55
L. meridionale	2.30444	44.5533
L. meridionale	2.3	44.55
L. pseudosylvaticum	-6.71722	37.9261
L. pseudosylvaticum	-6.58333	37.9167
L. pseudosylvaticum	-6.72861	37.9286
L. pseudosylvaticum	-6.81667	37.9
L. pseudosylvaticum	-6.82139	37.9086
L. pseudosylvaticum	-4.665	38.6025
L. pseudosylvaticum	-4.66667	40.6667
L. pseudosylvaticum	-4.61667	40.6
L. pseudosylvaticum	-5	39.3833
L. pseudosylvaticum	-8.16667	42.2
L. pseudosylvaticum	-6.65	37.9
L. pseudosylvaticum	-7.2	42.3333
L. pseudosylvaticum	-6.56667	40.2167
L. pseudosylvaticum	-7.06667	42.8667
L. pseudosylvaticum	-6.98333	42.1
L. pseudosylvaticum	-4.63472	40.2994
L. pseudosylvaticum	-6.45	40.3167
L. pseudosylvaticum	-6.5875	40.9733
L. pseudosylvaticum	-6.66667	41.2
L. pseudosylvaticum	-6.80639	42.34
L. pseudosylvaticum	-7.77333	42.6086
L. pseudosylvaticum	-6.66667	41.2
L. pseudosylvaticum	-6.78333	40.8333
L. pseudosylvaticum	-6.76667	40.1667
L. pseudosylvaticum	-5.76667	39.8833
L. pseudosylvaticum	-6.70444	37.8953
L. pseudosylvaticum	-5.81667	40.05
L. pseudosylvaticum	-5.86667	40.0833
L. pseudosylvaticum	-5.86667	40.9167
L. pseudosylvaticum	-6.71667	42.1333
L. pseudosylvaticum	-6.71972	42.1356
L. pseudosylvaticum	-6.65	37.9
L. pseudosylvaticum	-6.61667	37.8833
L. pseudosylvaticum	-6.72722	40.2869
L. pseudosylvaticum	-6.16667	41.8
L. pseudosylvaticum	-6.70472	42.1186
L. pseudosylvaticum	-9.41667	38.7833
L. pseudosylvaticum	-7.91667	41.1833
L. pseudosylvaticum	-6.73139	42.1481
L. pseudosylvaticum	-7.25389	42.3394
L. pseudosylvaticum	-6.92944	42.8006
L. pseudosylvaticum	-9.17167	38.5058
L. pseudosylvaticum	-9.36667	38.8
L. pseudosylvaticum	-8.08333	41.2833
L. pseudosylvaticum	-8.67389	42.0106
L. pseudosylvaticum	-7.47972	42.4511
L. pseudosylvaticum	-7.49139	42.4692
L. pseudosylvaticum	-7.94778	41.1969
L. pseudosylvaticum	-6.03333	40.5
L. pseudosylvaticum	-6.95	41.85
L. pseudosylvaticum	-4.76667	40.2811
L. pseudosylvaticum	-9.17917	39.2758
L. pseudosylvaticum	-6.8	42.3167
L. pseudosylvaticum	-8.38639	42.0906
L. pseudosylvaticum	-5.90611	40.5067
L. pseudosylvaticum	-6.71667	42.1
L. pseudosylvaticum	-6.6775	41.5706
L. pseudosylvaticum	-6.96694	41.8394
L. pseudosylvaticum	-8.67389	41.9936
L. pseudosylvaticum	-6.94972	40.5933
L. pseudosylvaticum	-6.97222	42.2225
L. pseudosylvaticum	-9.38806	38.7983
L. pseudosylvaticum	-9.38806	38.7983
L. pseudosylvaticum	-9.38944	38.7897
L. pseudosylvaticum	-7.45667	39.4147
L. pseudosylvaticum	-7.37361	39.3936
L. pseudosylvaticum	-7.43222	39.2914
L. pseudosylvaticum	-7.52722	39.8819
L. pseudosylvaticum	-7.93333	40.9333
L. pseudosylvaticum	-6.71667	42.3
L. pseudosylvaticum	-7.03333	42.7333
L. pseudosylvaticum	-7.06667	42.8667
L. pseudosylvaticum	-6.9	42.4667
L. pseudosylvaticum	-6.7	42.1333
L. pseudosylvaticum	-6.75	41.75
L. pseudosylvaticum	-6.68333	41.55
L. pseudosylvaticum	-9.43333	38.8
L. pseudosylvaticum	-9.42944	38.8047
L. pseudosylvaticum	-7.93333	41.1833
L. pseudosylvaticum	-6.85	42.0333
L. pseudosylvaticum	-7.02111	42.7261
L. pseudosylvaticum	-7.94833	41.1972
L. pseudosylvaticum	-6.75	41.7667
L. pseudosylvaticum	-8.4425	42.3547
L. pseudosylvaticum	-6.38333	41.2833
L. pseudosylvaticum	-5.01	40.2933
L. pseudosylvaticum	-6.04861	39.9792
L. pseudosylvaticum	-6.70917	37.9275
L. pseudosylvaticum	-9.38806	38.7983
L. pseudosylvaticum	-9.38806	38.7983
L. pseudosylvaticum	-8.26222	42.12
L. pseudosylvaticum	-5.96806	40.8842
L. pseudosylvaticum	-6.63333	37.8833
L. pseudosylvaticum	-7.28333	42.1167
L. pseudosylvaticum	-6.65	37.9
L. pseudosylvaticum	-6.90167	42.4544
L. pseudosylvaticum	-6.85	41.3667
L. pseudosylvaticum	-7.65	41.1333
L. pseudosylvaticum	-6.74056	42.115
L. pseudosylvaticum	-6.72083	42.1306
L. pseudosylvaticum	-6.73472	42.1156
L. pseudosylvaticum	-9.39056	38.7875
L. pseudosylvaticum	-5.85	40.2667
L. pseudosylvaticum	-6.93333	37.2833
L. pseudosylvaticum	-8.8625	41.8675
L. pseudosylvaticum	-4.50028	40.3106
L. pseudosylvaticum	-4.49194	40.3094
L. pseudosylvaticum	-5.085	40.2083
L. pseudosylvaticum	-8.05	41.85
L. pseudosylvaticum	-4.4	39.2833
L. pseudosylvaticum	-6.94389	42.4381
L. pseudosylvaticum	-9.4	38.7833
L. pseudosylvaticum	-8.25	41.8167
L. pseudosylvaticum	-5.66667	40.55
L. pseudosylvaticum	-5.73333	41.3167
L. pseudosylvaticum	-6.33333	41.2167
L. pseudosylvaticum	-6.46667	41.2667
L. pseudosylvaticum	-6.38333	41.2167
L. pseudosylvaticum	-5.23333	40.15
L. pseudosylvaticum	-5.88333	40.3333
L. pseudosylvaticum	-6.58333	41.65
L. pseudosylvaticum	-6.62	41.2183
L. pseudosylvaticum	-6.25	41.9
L. pseudosylvaticum	-9.38333	38.7833
L. pseudosylvaticum	-6.11667	40.55
L. pseudosylvaticum	-6.81667	37.9167
L. pseudosylvaticum	-6.81667	37.9167
L. pseudosylvaticum	-6.08833	40.0306
L. pseudosylvaticum	-6.96667	42.4
L. pseudosylvaticum	-6.74778	42.1222
L. pseudosylvaticum	-8.30778	42.7525
L. pseudosylvaticum	-9.43333	38.8
L. pseudosylvaticum	-6.03333	39.9667
L. pseudosylvaticum	-5.66278	40.2728
L. pseudosylvaticum	-4.4	38.5
L. pseudosylvaticum	-4.56667	38.5667
L. pseudosylvaticum	-5.85	40.3167
L. pseudosylvaticum	-8	40.2167
L. pseudosylvaticum	-6.66139	42.105
