# Supplementary material for: Picks in the Fabric of a Polyploidy Complex: Integrative Species Delimitation in the Tetraploid Leucanthemum Mill. (Compositae, Anthemideae) Representatives
Source: Biology (Basel). 2023 Feb 10;12(2):288. doi: 10.3390/biology12020288 (PMC9953438; doi:10.3390/biology12020288)
Supplement: Supplementary file 1 [file biology-12-00288-s001.zip › ES03.xlsx]

## Sheet: Sheet1
Supporting Information ES03. Descriptions of the bioclimatological and edaphic variables used for ecological niche modelling.
BIO1	Annual Mean Temperature
BIO2	Mean Diurnal Range (Mean of monthly (max temp - min temp))
BIO3	Isothermality (BIO2/BIO7) (×100)
BIO4	Temperature Seasonality (standard deviation ×100)
BIO5	Max Temperature of Warmest Month
BIO6	Min Temperature of Coldest Month
BIO7	Temperature Annual Range (BIO5-BIO6)
BIO8	Mean Temperature of Wettest Quarter
BIO9	Mean Temperature of Driest Quarter
BIO10	Mean Temperature of Warmest Quarter
BIO11	Mean Temperature of Coldest Quarter
BIO12	Annual Precipitation
BIO13	Precipitation of Wettest Month
BIO14	Precipitation of Driest Month
BIO15	Precipitation Seasonality (Coefficient of Variation)
BIO16	Precipitation of Wettest Quarter
BIO17	Precipitation of Driest Quarter
BIO18	Precipitation of Warmest Quarter
BIO19	Precipitation of Coldest Quarter
bdod	Bulk density
cec	Cation exchange capacity at ph 7
cfvo	Coarse fragments volumetric
clay	Clay content
nitrogen	Nitrogen
phh2o	Soil pH in H2O
sand	Sand content
silt	Silt content
soc	Soil organic carbon content
ocs	Soil organic carbon stock
ocd	Organic carbon densities
